# Supplementary material for: Postcranial elements of small mammals as indicators of locomotion and habitat
Source: PeerJ. 2020 Sep 2;8:e9634. doi: 10.7717/peerj.9634 (PMC7474524; doi:10.7717/peerj.9634)
Supplement: Supplemental Information 8 [file peerj-08-9634-s008.xlsx]

## Sheet: Proximal humerus
Id	Order	Centroid Size	Log Centroid Size	ProcCoord1	ProcCoord2	ProcCoord3	ProcCoord4	ProcCoord5	ProcCoord6	ProcCoord7	ProcCoord8	ProcCoord9	ProcCoord10	ProcCoord11	ProcCoord12	ProcCoord13	ProcCoord14	ProcCoord15	ProcCoord16	ProcCoord17	ProcCoord18	ProcCoord19	ProcCoord20
Acrobates pygmaeus	Dasyuromorphia	3.23994	1.17555	-0.163824	-0.299396	-0.217645	-0.234053	-0.426394	0.0800186	-0.111463	0.260241	-0.00321174	0.420719	0.230578	0.191099	0.179639	0.0661144	0.180594	-0.0124359	0.265982	-0.14165	0.065746	-0.330659
Ailurus fulgens	Carnivora	25.1731	3.22578	-0.14968	-0.390996	-0.227659	-0.287956	-0.467524	0.157014	-0.063428	0.316369	0.128226	0.292432	0.191861	0.186843	0.0731906	0.0835709	0.0858918	-0.0102102	0.264257	-0.054723	0.164865	-0.292344
Antechinus	Dasyuromorphia	4.31423	1.46192	-0.100668	-0.334985	-0.268088	-0.234328	-0.418286	0.15406	-0.0979107	0.288409	-0.0707594	0.373905	0.258665	0.152851	0.163942	0.069998	0.14703	-0.0845547	0.304492	-0.105739	0.0815827	-0.279616
Atelerix albiventris	Eulipotyphla	8.76934	2.17126	-0.0893906	-0.417066	-0.247123	-0.218496	-0.423964	0.191334	-0.109648	0.323789	0.0156615	0.370042	0.215915	0.137339	0.153958	0.0642127	0.0876433	-0.100558	0.201354	-0.0747925	0.195595	-0.275805
Bassaricyon alleni	Carnivora	13.0489	2.56871	-0.128523	-0.36948	-0.235721	-0.270051	-0.468066	0.136086	-0.0784171	0.293837	0.126569	0.329917	0.206875	0.23032	0.0961477	0.0426332	0.0903061	-0.0709118	0.270649	-0.0304454	0.120181	-0.291904
Bassariscus astutus	Carnivora	16.2631	2.7889	-0.121552	-0.35953	-0.299741	-0.221256	-0.452197	0.149285	-0.0693646	0.290683	0.0526511	0.309804	0.171822	0.18122	0.112639	0.0890622	0.135135	-0.0219849	0.269885	-0.120423	0.200724	-0.29686
Caenolestes fuliginosus	Didelphimorphia	3.72588	1.3153	-0.181685	-0.321155	-0.271939	-0.181064	-0.415612	0.028097	-0.0268981	0.264705	0.0411405	0.362924	0.168051	0.324396	0.115533	0.113484	0.119944	-0.0570663	0.310726	-0.21069	0.140739	-0.323631
Callithrix jacchus	Primates	9.96665	2.29924	-0.132618	-0.335047	-0.220795	-0.267576	-0.425067	0.0925914	-0.112271	0.352152	0.0785363	0.374494	0.187164	0.156295	0.142394	0.0771991	0.136558	-0.0393905	0.254512	-0.088062	0.091586	-0.322657
Caluromys lanatus	Didelphimorphia	9.48246	2.24944	-0.112482	-0.325928	-0.232583	-0.254441	-0.454841	0.0618553	-0.10158	0.324618	0.0950861	0.410075	0.217897	0.164693	0.136645	0.0909811	0.109384	-0.0889589	0.259502	-0.114866	0.0829735	-0.268028
Cavia porcellus	Rodentia	12.5401	2.52893	-0.113699	-0.347111	-0.291365	-0.188853	-0.467182	0.103697	-0.06887	0.335122	0.0708919	0.339133	0.174094	0.119837	0.0959044	0.0626516	0.125524	-0.0626764	0.304302	-0.0375576	0.170401	-0.324243
Cheirogaleus major	Primates	11.2958	2.42443	-0.209347	-0.337827	-0.277404	-0.261846	-0.436479	0.0818998	-0.103584	0.285528	0.0269706	0.380455	0.238082	0.102311	0.193851	0.0707421	0.18762	-0.0107081	0.242492	-0.0360445	0.137798	-0.27451
Chinchilla laniger	Rodentia	9.02905	2.20045	-0.151513	-0.375117	-0.220587	-0.260421	-0.447073	0.119771	-0.082023	0.338717	0.00699431	0.354336	0.22552	0.129925	0.183873	0.0747505	0.173728	-0.0189513	0.199071	-0.0727901	0.11201	-0.290219
Chiropotes satanus	Primates	20.8361	3.03669	-0.181578	-0.348794	-0.236799	-0.298331	-0.430303	0.119668	-0.0979152	0.309112	0.0876994	0.326491	0.208009	0.150672	0.118244	0.079108	0.15524	0.0138339	0.278247	-0.0174809	0.0991569	-0.334277
Coendu villosus	Rodentia	14.2693	2.65811	-0.0516325	-0.400544	-0.314234	-0.268614	-0.438354	0.20436	-0.070744	0.288889	0.0438401	0.324911	0.168842	0.137377	0.134206	0.0845279	0.158998	-0.0237794	0.235446	-0.0521383	0.133632	-0.294989
Crocidura olivieri	Eulipotyphla	5.13445	1.63597	-0.0806847	-0.34878	-0.222047	-0.248178	-0.404143	0.126736	-0.0776303	0.331628	-0.040199	0.398423	0.24086	0.172949	0.163014	0.102895	0.142578	-0.0540654	0.194969	-0.142689	0.0832826	-0.338918
Dactylopsida palpator	Diprotodontia	11.6123	2.45206	-0.099275	-0.362577	-0.22715	-0.238841	-0.399475	0.148003	-0.126399	0.296187	-0.0172866	0.42642	0.214831	0.165059	0.156999	0.0348979	0.185076	-0.0667061	0.252459	-0.106574	0.060222	-0.295869
Dasycercus cristicaudata	Dasyuromorphia	5.17808	1.64443	-0.0976746	-0.365307	-0.246738	-0.20976	-0.417366	0.124302	-0.101391	0.273191	0.0486039	0.350933	0.17503	0.222089	0.126103	0.125913	0.137047	-0.00113539	0.281023	-0.184148	0.0953637	-0.336079
Dasyprocta punctata	Rodentia	20.848	3.03726	-0.0584656	-0.365558	-0.330609	-0.232326	-0.479031	0.184166	-0.052988	0.31365	0.0712382	0.35143	0.172429	0.116901	0.0644165	0.0357374	0.118515	-0.0943325	0.257541	-0.060309	0.236954	-0.249358
Dasyurus geoffroii	Dasyuromorphia	16.6833	2.81441	-0.10547	-0.360149	-0.248517	-0.19891	-0.433428	0.129707	-0.121076	0.298094	0.020172	0.371614	0.221179	0.130959	0.126445	0.0916793	0.141468	-0.0274437	0.277928	-0.122608	0.121299	-0.312943
Dasyurus maculatus	Dasyuromorphia	20.7457	3.03234	-0.0489953	-0.367328	-0.258337	-0.16645	-0.411681	0.161292	-0.123425	0.283912	-0.0253383	0.367622	0.218563	0.198366	0.136967	0.133086	0.126799	-0.0868753	0.248318	-0.208186	0.13713	-0.315439
Didelphis virginiana	Didelphimorphia	19.5659	2.97379	-0.065905	-0.372277	-0.230752	-0.282583	-0.435309	0.221029	-0.0981233	0.344567	0.0429733	0.341695	0.161626	0.147525	0.0912868	0.0585925	0.106791	-0.0843493	0.291536	-0.102491	0.135876	-0.271709
Echimys	Rodentia	12.358	2.5143	-0.216577	-0.344884	-0.248455	-0.2987	-0.440025	0.101492	-0.0870422	0.302869	0.0688871	0.310228	0.217478	0.179454	0.163578	0.0920873	0.169022	-0.0249707	0.256775	-0.0224466	0.116358	-0.29513
Echinoprocta rufescens	Rodentia	21.8613	3.08472	-0.128189	-0.349669	-0.269438	-0.253817	-0.46425	0.0928267	-0.078298	0.307183	0.0749025	0.317052	0.192656	0.17346	0.162257	0.117176	0.185722	-0.00839396	0.228522	-0.0839573	0.0961158	-0.31186
Eupleres goudotii	Carnivora	16.5917	2.8089	-0.0855561	-0.375787	-0.285077	-0.18836	-0.428715	0.167652	-0.0961084	0.309722	0.0710272	0.267794	0.132344	0.184848	0.0782968	0.134168	0.098169	-0.00880922	0.352575	-0.140252	0.163043	-0.350974
Fossa fossana	Carnivora	17.4852	2.86136	-0.0700547	-0.399881	-0.270361	-0.219347	-0.422628	0.184721	-0.0635517	0.285402	0.0492217	0.305367	0.133477	0.181775	0.062278	0.139471	0.103541	0.025599	0.349756	-0.184817	0.128322	-0.31829
Galidia elegans	Carnivora	12.2568	2.50608	-0.0850236	-0.365133	-0.329358	-0.221861	-0.460893	0.0800303	-0.0538714	0.297806	0.108929	0.314396	0.163969	0.179648	0.10196	0.111143	0.14124	0.0268019	0.297689	-0.129921	0.115359	-0.29291
Galidictis fasciata	Carnivora	11.9156	2.47785	-0.120249	-0.362635	-0.286047	-0.216269	-0.440419	0.130622	-0.0958215	0.28255	0.0747723	0.325835	0.176661	0.221283	0.104509	0.0592028	0.155156	-0.0430358	0.295009	-0.102121	0.136429	-0.295431
Genetta maculata	Carnivora	17.439	2.85871	-0.16279	-0.362392	-0.263234	-0.216969	-0.408714	0.148931	-0.0646038	0.282107	-0.0074188	0.308285	0.160645	0.162364	0.106123	0.137089	0.138945	0.0237463	0.359871	-0.145379	0.141176	-0.337783
Glis glis	Rodentia	4.97265	1.60395	-0.0799515	-0.367292	-0.216692	-0.269525	-0.485727	0.150273	-0.0477693	0.309514	0.0309438	0.403722	0.221852	0.147422	0.144673	0.0334221	0.140231	-0.0414858	0.174433	-0.0865992	0.118007	-0.279451
Heliosciurus rufobrachium	Rodentia	8.12715	2.09521	-0.058419	-0.356451	-0.262114	-0.255217	-0.504137	0.135232	-0.103879	0.312313	0.095842	0.325844	0.212766	0.148626	0.162261	0.0849826	0.145273	-0.0324214	0.207479	-0.0902987	0.104929	-0.27261
Hespestes auropunctatus	Carnivora	10.804	2.37992	-0.165773	-0.358905	-0.274945	-0.210352	-0.412207	0.171486	-0.114561	0.265584	0.0482711	0.28938	0.163781	0.199207	0.0742209	0.114098	0.142006	-0.0417652	0.369045	-0.107356	0.170161	-0.321377
Isoodon obesulus	Peramelomorphia	13.6711	2.61528	-0.0357224	-0.393308	-0.278723	-0.179799	-0.410734	0.200504	-0.150983	0.293559	0.0379106	0.332783	0.222303	0.174614	0.0948963	0.103461	0.0593122	-0.0860851	0.289827	-0.135762	0.171915	-0.309968
Kerodon rupestris	Rodentia	13.6945	2.61699	-0.0814768	-0.356023	-0.234588	-0.230123	-0.445741	0.19465	-0.120666	0.296176	0.0423167	0.307284	0.170283	0.185067	0.0976268	0.0941898	0.169304	-0.043915	0.300451	-0.115241	0.10249	-0.332065
Macrotis lagotis	Peramelomorphia	15.9137	2.76718	-0.070844	-0.372003	-0.313616	-0.168713	-0.461512	0.145991	-0.0853529	0.252915	-0.0176782	0.297157	0.220003	0.210236	0.165957	0.107858	0.19351	-0.0374417	0.260041	-0.133114	0.109492	-0.302885
Marmosops noctivagus	Didelphimorphia	3.83305	1.34366	-0.130498	-0.334915	-0.190876	-0.245413	-0.431603	0.136006	-0.0974754	0.285097	-0.0107762	0.416882	0.226059	0.144697	0.161567	0.0682392	0.106499	-0.0716804	0.309557	-0.0771217	0.0575461	-0.32179
Marmota monax	Rodentia	19.4607	2.9684	-0.111179	-0.343044	-0.211593	-0.235379	-0.397821	0.147627	-0.104316	0.296734	-0.00877911	0.393723	0.180973	0.180953	0.135261	0.122397	0.18175	-0.0741336	0.251621	-0.135375	0.084083	-0.353502
Martes pennanti	Carnivora	22.0784	3.0946	-0.101742	-0.372677	-0.313278	-0.195937	-0.43026	0.111369	-0.0878227	0.311728	0.0524222	0.325816	0.184934	0.157575	0.118686	0.0774267	0.121887	-0.000929653	0.30746	-0.109791	0.147714	-0.30458
Metachirus nudicaudatus	Didelphimorphia	8.97874	2.19486	-0.0675864	-0.3978	-0.209186	-0.193697	-0.460946	0.132195	-0.0845144	0.274041	0.100203	0.372689	0.225172	0.210912	0.0387332	0.105764	0.0815763	-0.0162183	0.253757	-0.167927	0.122791	-0.319959
Microcebus murinus	Primates	4.54602	1.51425	-0.0838578	-0.322058	-0.254072	-0.232813	-0.453973	0.104878	-0.0943099	0.306483	-0.00380592	0.39318	0.22769	0.106856	0.175873	0.0649567	0.179161	-0.0034617	0.255396	-0.0822804	0.0518982	-0.335741
Microgale	Tenrecoidea	2.87566	1.05628	-0.194395	-0.376611	-0.272693	-0.225251	-0.418539	0.0721138	-0.0961784	0.261641	0.0925807	0.377961	0.233579	0.162878	0.145596	0.0719177	0.136355	-0.0296794	0.247736	0.0364164	0.125958	-0.351386
Microtus	Rodentia	3.87411	1.35432	-0.142844	-0.363194	-0.164413	-0.21382	-0.413999	0.11848	-0.0782041	0.276517	-0.0219767	0.381336	0.176163	0.262186	0.18919	0.0919223	0.175324	-0.0351994	0.254384	-0.147686	0.0263765	-0.370542
Mungoictis decemlineata	Carnivora	11.0001	2.3979	-0.0911436	-0.392769	-0.307401	-0.232859	-0.436217	0.159429	-0.0429805	0.272054	0.0452295	0.324413	0.181548	0.179737	0.0908942	0.104264	0.118054	-0.00233352	0.284698	-0.11483	0.157319	-0.297107
Mungos mungo	Carnivora	13.3964	2.59499	-0.156497	-0.321279	-0.228108	-0.20817	-0.429563	0.106886	-0.0998634	0.248863	0.0121011	0.305921	0.194748	0.206285	0.127715	0.153291	0.162179	0.0546897	0.375098	-0.165615	0.0421894	-0.380872
Mustela nigripes	Carnivora	12.7192	2.54311	-0.137288	-0.366509	-0.307561	-0.225635	-0.464547	0.0509511	-0.0367948	0.271629	0.0675834	0.322576	0.200793	0.193318	0.169537	0.117689	0.182131	0.0156041	0.255773	-0.0648182	0.0703743	-0.314805
Myoictis melas	Dasyuromorphia	8.2411	2.10913	-0.10233	-0.341558	-0.226644	-0.210302	-0.460913	0.125876	-0.101728	0.291152	0.0197467	0.377838	0.216204	0.156074	0.15821	0.0995226	0.132998	-0.0598344	0.251116	-0.1285	0.11334	-0.310268
Nandinia binotata	Carnivora	18.9745	2.94309	-0.137384	-0.338156	-0.194796	-0.281381	-0.48336	0.172009	-0.0465311	0.283733	0.0362996	0.307027	0.19224	0.192378	0.0978605	0.113344	0.13015	-0.0267983	0.310083	-0.110047	0.0954374	-0.31211
Nasua nasua	Carnivora	27.6372	3.31916	-0.173301	-0.371828	-0.324672	-0.207495	-0.42253	0.17217	-0.0791738	0.2181	0.00886736	0.350452	0.191149	0.16161	0.121165	0.0807337	0.176931	-0.0559967	0.27826	-0.0534127	0.223303	-0.294334
Neotoma cinerea	Rodentia	6.94662	1.93826	-0.0675213	-0.353306	-0.198206	-0.247231	-0.418886	0.135318	-0.0796856	0.306175	0.0296985	0.392039	0.173693	0.230141	0.144206	0.117886	0.149545	-0.0720496	0.211615	-0.149614	0.0555409	-0.359359
Paradoxurus hermaphroditus	Carnivora	19.0542	2.94729	-0.113719	-0.356135	-0.307226	-0.203439	-0.459456	0.11415	-0.0749273	0.275116	0.0555767	0.313014	0.180828	0.162168	0.113658	0.0903901	0.137229	0.0267071	0.342437	-0.125004	0.1256	-0.296967
Perameles nasuta	Peramelomorphia	14.272	2.6583	-0.0936971	-0.349183	-0.305942	-0.132614	-0.410636	0.161642	-0.186653	0.271022	-0.0154742	0.340802	0.237222	0.190765	0.149628	0.0161727	0.143534	-0.107389	0.338954	-0.0842683	0.143065	-0.306948
Petaurus norfolcensis	Diprotodontia	6.3452	1.8477	-0.180632	-0.285036	-0.221062	-0.215673	-0.427277	-0.0173318	-0.113276	0.31674	0.034608	0.422694	0.261872	0.188959	0.171572	0.114326	0.164427	-0.0518989	0.251288	-0.158823	0.0584787	-0.313957
Phalanger sericeus	Diprotodontia	18.997	2.94428	-0.0929741	-0.345269	-0.265759	-0.190284	-0.406882	0.0727043	-0.0675666	0.317342	-0.0256759	0.406407	0.213652	0.207372	0.163668	0.0844608	0.155003	-0.0690175	0.233242	-0.160652	0.0932927	-0.323064
Phascogale tapoatafa	Dasyuromorphia	8.80319	2.17511	-0.0635807	-0.323163	-0.232187	-0.260142	-0.471376	0.124467	-0.104449	0.309992	0.0602287	0.394831	0.214451	0.166589	0.138989	0.0639295	0.14228	-0.0614941	0.233733	-0.134711	0.0819113	-0.280299
Philander opossum	Didelphimorphia	9.30343	2.23038	-0.123147	-0.416834	-0.246014	-0.206718	-0.416739	0.127206	-0.0970388	0.303837	0.0538395	0.363279	0.199196	0.197154	0.117567	0.0745333	0.12197	-0.0859506	0.279317	-0.0818277	0.11105	-0.27468
Potos flavus	Carnivora	21.3638	3.0617	-0.110588	-0.406592	-0.303135	-0.238922	-0.454088	0.164764	-0.114986	0.263102	0.0972035	0.300518	0.198943	0.167529	0.123964	0.0736376	0.178719	-0.0282575	0.26548	-0.0144721	0.118489	-0.281306
Prionodon linsang	Carnivora	15.6684	2.75165	-0.108898	-0.323013	-0.315004	-0.183194	-0.440156	0.128837	-0.0847332	0.295356	-0.022341	0.326654	0.185095	0.159726	0.14299	0.081527	0.1496	-0.0374327	0.336391	-0.151219	0.157056	-0.297242
Procyon lotor	Carnivora	27.3823	3.3099	-0.104345	-0.361813	-0.27332	-0.221529	-0.467254	0.129422	-0.078921	0.287017	0.0655676	0.311625	0.192249	0.161739	0.124978	0.0991093	0.151199	0.0024447	0.277554	-0.0743763	0.112293	-0.333638
Protoxerus stangeri	Rodentia	11.7081	2.46028	-0.067994	-0.321351	-0.187279	-0.279064	-0.446191	0.161367	-0.0869814	0.323457	-0.0328052	0.386577	0.221201	0.179324	0.170916	0.117007	0.168657	-0.0472898	0.17185	-0.212683	0.0886266	-0.307344
Pseudocheirus peregrinus	Diprotodontia	11.6179	2.45255	-0.07661	-0.341078	-0.228218	-0.225944	-0.453001	0.0703815	-0.0542123	0.286964	0.0407356	0.45278	0.242903	0.164929	0.130247	0.108341	0.0844541	-0.0482721	0.218917	-0.164445	0.0947859	-0.303657
Reithrodontomys megalotis	Rodentia	2.03649	0.711228	-0.113631	-0.350571	-0.21595	-0.202576	-0.420041	0.131715	-0.122002	0.308162	-0.0203091	0.383652	0.19352	0.155311	0.154362	0.0815728	0.173166	-0.0301118	0.291369	-0.164251	0.079515	-0.312902
Saimirii sciurus	Primates	13.5225	2.60436	-0.182761	-0.335194	-0.221387	-0.272239	-0.421125	0.084487	-0.102651	0.306044	0.0738841	0.370194	0.208334	0.174145	0.138467	0.106542	0.152898	-0.0124177	0.244148	-0.0941335	0.110193	-0.327428
Sarcophillus harrisi	Dasyuromorphia	32.1302	3.4698	-0.0178457	-0.397485	-0.317353	-0.117673	-0.424955	0.130834	-0.121592	0.291723	0.0489888	0.366453	0.194065	0.178722	0.0983254	0.0569416	0.133068	-0.0242708	0.249425	-0.140611	0.157873	-0.344634
Sciurus carolinensis	Rodentia	10.4852	2.34996	-0.0701445	-0.34663	-0.206572	-0.26305	-0.465008	0.106358	-0.0941202	0.329447	0.0818856	0.396458	0.205763	0.179488	0.141991	0.0846304	0.118776	-0.0625753	0.216138	-0.138277	0.0712929	-0.285849
Sciurus carolinensis 2	Rodentia	12.7026	2.54181	-0.0899571	-0.331621	-0.215438	-0.255587	-0.460288	0.115976	-0.071361	0.325902	-0.00531815	0.397935	0.213038	0.150521	0.16884	0.0796126	0.172383	-0.0725771	0.229361	-0.117641	0.0587395	-0.29252
Setifer setosus	Tenrecoidea	8.39117	2.12718	-0.0806778	-0.369873	-0.230298	-0.204458	-0.408919	0.128946	-0.100424	0.32438	-0.0357032	0.39541	0.205914	0.136461	0.176875	0.1026	0.156559	-0.00269176	0.214879	-0.174141	0.101793	-0.336634
Solenodon paradoxus	Eulipotyphla	14.1526	2.6499	-0.160913	-0.426817	-0.271571	-0.154874	-0.41727	0.108892	-0.081893	0.264474	0.0376417	0.367526	0.231033	0.168214	0.118417	0.0698986	0.129818	-0.103636	0.286359	0.0440312	0.12838	-0.337709
Spermophilus lateralis	Rodentia	7.08543	1.95804	-0.0999	-0.391199	-0.25381	-0.257658	-0.435848	0.196483	-0.121237	0.280524	0.0705985	0.349764	0.171382	0.134055	0.11775	0.0967363	0.144408	-0.029283	0.259148	-0.0969887	0.147509	-0.282434
Spilogale putorius	Carnivora	11.1241	2.40911	-0.121719	-0.356613	-0.277392	-0.254988	-0.48534	0.136823	-0.0831356	0.251136	0.0736403	0.34197	0.206147	0.128633	0.150675	0.0796235	0.171849	0.0106183	0.261824	-0.0364545	0.10345	-0.300748
Suricata suricatta	Carnivora	14.0609	2.6434	-0.139604	-0.33552	-0.240322	-0.213913	-0.408411	0.109485	-0.0829076	0.279105	0.0480169	0.354379	0.153666	0.21068	0.0858014	0.142817	0.140339	0.0278817	0.306757	-0.216688	0.136664	-0.358227
Tamias striatus	Rodentia	5.2972	1.66718	-0.0670613	-0.37699	-0.244382	-0.253546	-0.419086	0.16385	-0.0798353	0.2993	0.0148476	0.36795	0.182668	0.204742	0.138649	0.10161	0.15221	-0.0329077	0.217991	-0.173508	0.103999	-0.3005
Tamiasciurus hudsonicus	Rodentia	7.59382	2.02733	-0.0753653	-0.360914	-0.217719	-0.235899	-0.424097	0.168215	-0.143279	0.293474	0.0362799	0.350687	0.206626	0.259162	0.16918	0.0766309	0.134834	-0.0969907	0.221549	-0.150091	0.0919917	-0.304274
Tenrec ecaudatus	Tenrecoidea	15.3663	2.73218	-0.0942031	-0.366027	-0.261935	-0.181935	-0.421176	0.181735	-0.156085	0.281986	-0.0307961	0.371679	0.231444	0.109559	0.17784	0.0320329	0.151691	-0.0230324	0.268239	-0.0695798	0.134982	-0.336419
Thomomys bottae	Rodentia	6.613	1.88904	-0.0865451	-0.359276	-0.225319	-0.183264	-0.42009	0.142915	-0.127058	0.272184	0.00272224	0.410751	0.209101	0.168402	0.145826	0.0388191	0.153705	-0.0355822	0.272528	-0.0910103	0.0751277	-0.363938
Trichosurus vulpecula	Diprotodontia	22.3488	3.10677	-0.11012	-0.344079	-0.245546	-0.251385	-0.398072	0.157682	-0.131177	0.280356	-0.0243789	0.408853	0.226178	0.167894	0.171828	0.0671266	0.167926	-0.0375165	0.227046	-0.157936	0.116316	-0.290995
Tupaia glis	Scadentia	5.99647	1.79117	-0.0768645	-0.367173	-0.202179	-0.274547	-0.425069	0.121302	-0.0759705	0.321944	0.0535731	0.376859	0.166879	0.252169	0.159478	0.114958	0.165658	-0.0317861	0.167481	-0.199964	0.0670141	-0.313763
Tupaia sp	Scadentia	6.14439	1.81554	-0.0801928	-0.372056	-0.20554	-0.25918	-0.441093	0.151132	-0.0955467	0.319601	0.0401009	0.373264	0.197619	0.162359	0.144242	0.115963	0.132139	-0.0640378	0.224922	-0.123166	0.0833504	-0.30388
Tupaia tana	Scadentia	6.67274	1.89803	-0.0479951	-0.361932	-0.248812	-0.248586	-0.463099	0.119275	-0.0873693	0.329648	0.0856625	0.358387	0.188496	0.183682	0.132308	0.102472	0.124959	-0.032059	0.210713	-0.165977	0.105137	-0.28491
Viverricula indica	Carnivora	19.0702	2.94813	-0.0664254	-0.351168	-0.268276	-0.212637	-0.432565	0.17764	-0.102501	0.303545	0.072521	0.307328	0.137983	0.174643	0.0556913	0.0890052	0.0814453	0.0207234	0.381567	-0.1699	0.14056	-0.33918

## Sheet: Distal humerus
Id	Order	Centroid Size	Log Centroid Size	ProcCoord1	ProcCoord2	ProcCoord3	ProcCoord4	ProcCoord5	ProcCoord6	ProcCoord7	ProcCoord8	ProcCoord9	ProcCoord10	ProcCoord11	ProcCoord12	ProcCoord13	ProcCoord14	ProcCoord15	ProcCoord16	ProcCoord17	ProcCoord18
Acrobates pygmaeus	Dasyuromorphia	3.51933	1.25827	-0.426109	0.151209	-0.293474	0.197747	0.0544696	0.0806942	0.286512	0.159455	0.483669	0.0609696	0.302493	-0.134251	0.0797622	-0.101536	-0.164266	-0.245536	-0.323057	-0.168751
Ailurus fulgens	Carnivora	20.4799	3.01945	-0.389089	0.144222	-0.169297	0.191552	-0.00410485	0.17687	0.231241	0.256473	0.359413	0.0712394	0.377397	-0.262331	0.136294	-0.154067	-0.174198	-0.242173	-0.367656	-0.181785
Antechinus	Dasyuromorphia	3.1807	1.1571	-0.455475	0.128537	-0.210733	0.162844	0.011685	0.120697	0.346358	0.181876	0.436041	0.0400829	0.326721	-0.154621	0.0464932	-0.0607012	-0.17871	-0.223817	-0.32238	-0.194897
Antechinus flavipes	Dasyuromorphia	2.5533	0.937387	-0.402623	0.161893	-0.286711	0.225963	0.0245465	0.156285	0.267331	0.23349	0.415636	0.0155532	0.33121	-0.228551	0.0686602	-0.101749	-0.156212	-0.248001	-0.261838	-0.214884
Antechinus swainsoni	Dasyuromorphia	3.89837	1.36056	-0.422133	0.136071	-0.283015	0.176356	0.032361	0.117109	0.314728	0.13766	0.456329	0.0515841	0.334665	-0.152099	0.0843832	-0.0593141	-0.191757	-0.208695	-0.325561	-0.198671
Atelerix albiventris	Eulipotyphla	5.99871	1.79154	-0.477971	0.0900811	-0.177702	0.158589	0.13855	0.151431	0.324639	0.203374	0.382987	0.0587769	0.313198	-0.146778	0.065823	-0.0996536	-0.222051	-0.227154	-0.347472	-0.188667
Bassaricyon alleni	Carnivora	12.3627	2.51469	-0.426585	0.14121	-0.243395	0.160897	0.0625872	0.171876	0.270631	0.205886	0.394495	0.0331108	0.354779	-0.186547	0.103857	-0.123743	-0.184704	-0.217104	-0.331666	-0.185584
Bassariscus astutus	Carnivora	11.6938	2.45906	-0.481502	0.1787	-0.135217	0.195207	0.0338558	0.151067	0.23333	0.231318	0.378461	0.0806652	0.340406	-0.239811	0.0929873	-0.145492	-0.16145	-0.233839	-0.30087	-0.217815
Caenolestes fuliginosus	Didelphimorphia	2.8403	1.04391	-0.51547	0.140148	-0.224954	0.13276	0.0648503	0.11687	0.31273	0.1551	0.382722	0.00834402	0.349871	-0.125797	0.135846	-0.0680434	-0.127766	-0.197108	-0.377828	-0.162275
Callithrix jacchus	Primates	8.38992	2.12703	-0.4659	0.116666	-0.19635	0.169286	-0.000496236	0.13142	0.349276	0.174548	0.418723	0.0210074	0.382498	-0.127799	0.005643	-0.106226	-0.180364	-0.194753	-0.31303	-0.184149
Caluromys lanatus	Didelphimorphia	8.66696	2.15952	-0.497295	0.13531	-0.252514	0.152911	-0.0278899	0.129164	0.351104	0.0955467	0.446726	-0.0184245	0.379176	-0.0995867	0.0610544	-0.0230393	-0.15278	-0.199369	-0.307582	-0.172512
Cavia porcellus	Rodentia	7.7047	2.04183	-0.417888	0.188698	-0.119736	0.203936	0.0449937	0.205926	0.238249	0.285442	0.351861	0.0681808	0.313465	-0.236036	0.0701683	-0.182645	-0.137798	-0.285657	-0.343316	-0.247847
Cheirogaleus major	Primates	10.6657	2.36703	-0.449294	0.0978998	-0.263377	0.159361	0.0336838	0.114188	0.32672	0.17165	0.432685	0.0109402	0.378711	-0.119673	0.062238	-0.108314	-0.187241	-0.192943	-0.334126	-0.133109
Chinchilla laniger	Rodentia	6.74903	1.9094	-0.445727	0.123218	-0.165106	0.185396	0.0418178	0.203185	0.30847	0.259322	0.372333	0.0174585	0.308427	-0.18912	0.0872678	-0.121326	-0.221167	-0.282084	-0.286315	-0.19605
Chiropotes satanus	Primates	18.9023	2.93928	-0.478634	0.0971732	-0.263198	0.200635	0.0507787	0.153922	0.314871	0.1852	0.422768	-0.0333715	0.374409	-0.143777	0.00350374	-0.0968915	-0.150654	-0.187287	-0.273844	-0.175604
Coendu villosus	Rodentia	11.2893	2.42385	-0.42835	0.158308	-0.239281	0.193128	0.056789	0.147105	0.243265	0.215163	0.394623	0.0198719	0.357607	-0.193089	0.109353	-0.112678	-0.16439	-0.218702	-0.329615	-0.209108
Crocidura olivieri	Eulipotyphla	3.49664	1.2518	-0.467317	0.106291	-0.20202	0.122246	0.0143667	0.111462	0.302544	0.161648	0.436984	0.00950652	0.398112	-0.137678	0.0908855	-0.0392369	-0.211965	-0.177204	-0.361591	-0.157036
Dactylopsida palpator	Diprotodontia	8.58574	2.1501	-0.460578	0.148505	-0.258238	0.191191	0.0452401	0.0692564	0.310253	0.132269	0.434988	0.0261716	0.364712	-0.0830125	0.0739205	-0.0846316	-0.163132	-0.229068	-0.347166	-0.170682
Dasycercus cristicaudata	Dasyuromorphia	4.0398	1.3962	-0.473513	0.0991338	-0.225331	0.187481	0.0799402	0.171364	0.323295	0.214823	0.389222	0.0182919	0.32821	-0.195326	0.0398129	-0.0845648	-0.1759	-0.218208	-0.285736	-0.192997
Dasyprocta punctata	Rodentia	16.511	2.80403	-0.506268	0.201894	-0.176744	0.210754	0.0494634	0.196894	0.219101	0.238015	0.363428	0.0216831	0.27539	-0.273654	0.140011	-0.10463	-0.0441917	-0.216402	-0.320191	-0.274553
Dasyurus geoffroii	Dasyuromorphia	11.81	2.46895	-0.390359	0.179107	-0.273347	0.225386	-0.0348087	0.150922	0.30551	0.273325	0.372357	0.00142942	0.36333	-0.232193	0.0576619	-0.143837	-0.148467	-0.227758	-0.251877	-0.22638
Dasyurus maculatus	Dasyuromorphia	15.1067	2.71514	-0.401575	0.127607	-0.265109	0.198747	0.00289444	0.146271	0.24749	0.224253	0.435013	0.0186008	0.386335	-0.2149	0.0680669	-0.117408	-0.190892	-0.239462	-0.282223	-0.143707
Didelphis virginiana	Didelphimorphia	15.6478	2.75033	-0.481773	0.0903494	-0.205165	0.134401	0.0235398	0.135654	0.339642	0.188074	0.453261	-0.0385384	0.344227	-0.101327	0.0519435	-0.0585096	-0.171767	-0.172539	-0.353909	-0.177564
Echimys	Rodentia	8.57567	2.14893	-0.43092	0.109091	-0.270476	0.159054	0.0531421	0.192284	0.321102	0.216365	0.405586	-0.0030766	0.316714	-0.180862	0.0962862	-0.099344	-0.172844	-0.208573	-0.31859	-0.184937
Echinoprocta rufescens	Rodentia	11.7486	2.46373	-0.370792	0.169568	-0.256534	0.22403	0.0350388	0.194866	0.279099	0.206098	0.389923	0.0315765	0.334998	-0.172089	0.0746697	-0.15612	-0.158159	-0.253387	-0.328243	-0.244543
Eupleres goudotii	Carnivora	11.0965	2.40663	-0.464569	0.161173	-0.188947	0.240144	0.0527266	0.168947	0.234252	0.261822	0.363765	0.0486003	0.336381	-0.273857	0.0579711	-0.149514	-0.121108	-0.228543	-0.270472	-0.228772
Fossa fossana	Carnivora	11.7586	2.46459	-0.460489	0.0939615	-0.226182	0.253896	0.0314566	0.224992	0.213363	0.239349	0.376361	-0.061292	0.396397	-0.245571	0.0668083	-0.114409	-0.13196	-0.19611	-0.265756	-0.194817
Galidia elegans	Carnivora	8.09766	2.09157	-0.48017	0.127053	-0.164476	0.196252	0.0776748	0.178704	0.233571	0.208028	0.366004	0.0337437	0.363587	-0.205574	0.0888494	-0.13433	-0.12195	-0.210754	-0.363091	-0.193124
Galidictis fasciata	Carnivora	8.08778	2.09035	-0.473387	0.155868	-0.249998	0.203286	0.0983754	0.178795	0.244873	0.172447	0.355261	0.0232545	0.371409	-0.179496	0.0920459	-0.150585	-0.100582	-0.208944	-0.337997	-0.194625
Genetta maculata	Carnivora	12.2792	2.50791	-0.459832	0.118347	-0.184916	0.184589	0.0308895	0.151901	0.262983	0.239356	0.388076	0.0144104	0.354856	-0.211613	0.103658	-0.112714	-0.151355	-0.199893	-0.344358	-0.184383
Glis glis	Rodentia	3.80198	1.33552	-0.434549	0.136714	-0.226575	0.166663	-0.0301681	0.150239	0.320961	0.14973	0.420221	0.0468089	0.367912	-0.152378	0.0873374	-0.120115	-0.152737	-0.211266	-0.352401	-0.166396
Heliosciurus rufobrachium	Rodentia	6.97665	1.94257	-0.435939	0.150697	-0.205893	0.192391	0.0394622	0.185028	0.288066	0.257065	0.407886	0.0551624	0.29141	-0.22265	0.0590652	-0.164492	-0.167351	-0.244622	-0.276706	-0.20858
Hespestes auropunctatus	Carnivora	7.09794	1.95981	-0.493679	0.106771	-0.194715	0.215098	0.0785166	0.188363	0.228269	0.252282	0.410739	0.0262097	0.308532	-0.248896	0.0732319	-0.150834	-0.137925	-0.220112	-0.272969	-0.168881
Isoodon obesulus	Peramelomorphia	8.7749	2.1719	-0.473958	0.0843191	-0.185351	0.174026	0.0302356	0.122885	0.322611	0.236188	0.404132	0.0389696	0.309396	-0.201329	0.0916022	-0.0936788	-0.124378	-0.217813	-0.37429	-0.143567
Kerodon rupestris	Rodentia	8.8347	2.17869	-0.487475	0.179846	-0.157545	0.179092	0.037703	0.207763	0.232667	0.256509	0.380476	0.0413479	0.297941	-0.242138	0.0967736	-0.178323	-0.0811037	-0.243255	-0.319437	-0.200843
Macrotis lagotis	Peramelomorphia	12.1595	2.49811	-0.471694	0.122324	-0.262392	0.143441	0.062856	0.131606	0.259663	0.191972	0.41895	0.0208074	0.354526	-0.207038	0.111043	-0.0783798	-0.103587	-0.18329	-0.369365	-0.141443
Marmosops noctivagus	Didelphimorphia	4.15487	1.42428	-0.522863	0.104819	-0.204124	0.184264	0.0413167	0.134415	0.279208	0.112403	0.448956	0.0253781	0.341235	-0.14907	0.0794191	-0.0507343	-0.107743	-0.206655	-0.355406	-0.15482
Marmota monax	Rodentia	14.2187	2.65456	-0.481608	0.112114	-0.175918	0.19153	-0.014723	0.190823	0.287905	0.20466	0.38018	0.0125592	0.364189	-0.215188	0.0983662	-0.11774	-0.150865	-0.201728	-0.307527	-0.17703
Martes pennanti	Carnivora	16.754	2.81864	-0.471732	0.114741	-0.196604	0.197698	0.0461877	0.174734	0.220107	0.193393	0.397031	-0.0351272	0.398527	-0.165969	0.102726	-0.09865	-0.153468	-0.204408	-0.342774	-0.176411
Metachirus nudicaudatus	Didelphimorphia	6.63158	1.89184	-0.502773	0.116275	-0.1958	0.137409	0.0181646	0.1006	0.370536	0.170898	0.397487	0.0245952	0.344607	-0.133482	0.0694053	-0.0617845	-0.11639	-0.181377	-0.385236	-0.173134
Microcebus murinus	Primates	3.94283	1.3719	-0.45842	0.0737026	-0.245555	0.149083	-0.057329	0.117393	0.388419	0.162851	0.470617	0.0249471	0.391421	-0.140705	-0.0263873	-0.112205	-0.159176	-0.161323	-0.303591	-0.113744
Microgale drouhardi	Tenrecoidea	2.00061	0.693452	-0.53714	0.0453693	-0.163579	0.192581	0.024599	0.164366	0.301176	0.178971	0.422485	-0.0105913	0.328539	-0.182018	0.0866298	-0.070114	-0.1057	-0.17683	-0.357012	-0.141735
Microtus	Rodentia	1.7375	0.552447	-0.447145	0.101463	-0.220989	0.211715	-0.0189475	0.197367	0.369247	0.171621	0.389916	0.00450394	0.357026	-0.16651	0.0192975	-0.104115	-0.154438	-0.193627	-0.293966	-0.222418
Mungoictis decemlineata	Carnivora	7.17155	1.97012	-0.474364	0.14865	-0.182845	0.20707	0.117284	0.181191	0.230081	0.242553	0.367712	0.0239913	0.321378	-0.201662	0.087692	-0.148184	-0.144249	-0.223714	-0.322689	-0.229895
Mungos mungo	Carnivora	9.1056	2.20889	-0.468561	0.127877	-0.16599	0.203064	0.107683	0.183434	0.217447	0.207425	0.359168	0.0316706	0.36466	-0.197757	0.101868	-0.122236	-0.157231	-0.229948	-0.359044	-0.20353
Mustela nigripes	Carnivora	9.86932	2.28943	-0.492512	0.120527	-0.18803	0.179497	0.0857291	0.153832	0.245804	0.200958	0.395748	0.00978568	0.378362	-0.165099	0.0641403	-0.120296	-0.168017	-0.210445	-0.321225	-0.16876
Myoictis melas	Dasyuromorphia	6.17519	1.82054	-0.414338	0.127037	-0.300558	0.166204	-0.0181906	0.145384	0.363591	0.198258	0.405167	0.00462587	0.379789	-0.191482	0.0341533	-0.0722179	-0.168408	-0.195707	-0.281205	-0.182102
Nandinia binotata	Carnivora	14.9	2.70136	-0.408108	0.109638	-0.237628	0.155958	0.0210358	0.164305	0.292498	0.219042	0.39807	0.0249393	0.387592	-0.18751	0.0769008	-0.127158	-0.18102	-0.215207	-0.349341	-0.144008
Nasua nasua	Carnivora	21.125	3.05046	-0.460113	0.0885691	-0.195305	0.175678	0.067139	0.164493	0.2956	0.208669	0.355612	0.0333705	0.366081	-0.199433	0.112258	-0.104401	-0.173753	-0.192406	-0.367519	-0.17454
Neotoma cinerea	Rodentia	4.52311	1.5092	-0.463448	0.112825	-0.208038	0.195695	0.11544	0.138671	0.253126	0.198749	0.390407	0.0665445	0.337796	-0.203987	0.0913634	-0.10762	-0.164553	-0.216368	-0.352093	-0.184509
Paradoxurus hermaphroditus	Carnivora	13.9285	2.63394	-0.446514	0.101064	-0.168037	0.161195	0.0594119	0.139772	0.271216	0.232144	0.393217	0.0487795	0.370313	-0.197481	0.0913528	-0.110977	-0.221565	-0.202579	-0.349395	-0.171919
Perameles nasuta	Peramelomorphia	5.92668	1.77946	-0.45368	0.120992	-0.180039	0.172653	0.0377448	0.144596	0.30331	0.243515	0.387185	0.0296388	0.324902	-0.206234	0.0775562	-0.0919253	-0.127258	-0.215567	-0.369721	-0.197669
Perameles nasuta 2	Peramelomorphia	10.995	2.39744	-0.45228	0.115673	-0.173772	0.165638	0.0508509	0.116458	0.29459	0.224453	0.420804	0.0377352	0.318153	-0.180889	0.0783449	-0.0726693	-0.139685	-0.202018	-0.397007	-0.20438
Petaurus norfolcensis	Diprotodontia	5.32516	1.67244	-0.451945	0.117188	-0.236333	0.146716	0.0688901	0.0701883	0.338196	0.16048	0.415038	0.044052	0.381515	-0.101496	0.0596752	-0.0681045	-0.211727	-0.213604	-0.36331	-0.15542
Phalanger sericeus	Diprotodontia	16.6617	2.81311	-0.447723	0.0810603	-0.335354	0.172171	0.0856596	0.0950389	0.311324	0.145384	0.477896	-0.0315002	0.350988	-0.110929	0.0706949	-0.0113459	-0.187428	-0.188067	-0.326058	-0.151812
Phascogale tapoatafa	Dasyuromorphia	5.43001	1.69194	-0.369894	0.214874	-0.215511	0.200603	-0.0486495	0.176912	0.283274	0.257323	0.395733	0.0628072	0.34091	-0.227603	0.0606052	-0.166792	-0.185217	-0.292322	-0.261251	-0.225803
Philander opossum	Didelphimorphia	7.13846	1.9655	-0.4592	0.0213119	-0.128781	0.161428	0.0125178	0.121937	0.355008	0.198011	0.423918	0.0100403	0.360507	-0.127135	0.0501064	-0.0465781	-0.174592	-0.200995	-0.439484	-0.13802
Potos flavus	Carnivora	17.9642	2.88838	-0.445568	0.126216	-0.25863	0.182923	0.0367561	0.142058	0.242942	0.17186	0.419511	-0.0107242	0.404181	-0.15635	0.103596	-0.103923	-0.172028	-0.189839	-0.330759	-0.162221
Prionodon linsang	Carnivora	9.74539	2.27679	-0.479898	0.111784	-0.192266	0.203044	0.111529	0.195746	0.205649	0.249361	0.352541	-0.00481891	0.348045	-0.219633	0.12632	-0.146155	-0.111468	-0.218588	-0.360453	-0.170739
Procyon lotor	Carnivora	19.6666	2.97892	-0.473364	0.11427	-0.177683	0.186162	0.0934337	0.172288	0.257964	0.209139	0.343225	0.0417084	0.373718	-0.201705	0.105583	-0.118434	-0.177214	-0.229334	-0.345662	-0.174094
Protoxerus stangeri	Rodentia	9.54493	2.25601	-0.445597	0.102257	-0.212651	0.181253	0.0944703	0.157001	0.243963	0.217389	0.415193	0.0399564	0.357254	-0.197397	0.0673987	-0.12223	-0.18689	-0.213811	-0.333141	-0.164418
Pseudocheirus peregrinus	Diprotodontia	9.46535	2.24764	-0.460194	0.105753	-0.267233	0.149612	0.0363677	0.0811565	0.348117	0.125345	0.460943	0.0100555	0.358379	-0.083755	0.0817757	-0.03225	-0.214645	-0.190413	-0.343511	-0.165504
Reithrodontomys megalotis	Rodentia	1.59342	0.465881	-0.357746	0.126928	-0.205986	0.185714	0.0184375	0.199722	0.228129	0.244254	0.412618	0.0626251	0.376656	-0.245016	0.058989	-0.157319	-0.16645	-0.237823	-0.364648	-0.179086
Saimirii sciurus	Primates	11.4225	2.43558	-0.496125	0.129198	-0.263377	0.206917	0.0053152	0.170001	0.309634	0.173777	0.411429	-0.00509161	0.330524	-0.188452	0.0905923	-0.112323	-0.130997	-0.181901	-0.256995	-0.192125
Sarcophillus harrisi	Dasyuromorphia	22.9771	3.1345	-0.426918	0.153804	-0.239112	0.206899	0.00645	0.138164	0.287515	0.269517	0.412722	0.0198207	0.352451	-0.24222	0.0115953	-0.121451	-0.155017	-0.204969	-0.249687	-0.219565
Sciurus carolinensis	Rodentia	8.4119	2.12965	-0.421681	0.0865551	-0.161234	0.181252	0.0893301	0.165587	0.236192	0.203446	0.367882	0.0666169	0.399977	-0.175657	0.100367	-0.144581	-0.202141	-0.258622	-0.408692	-0.124596
Sciurus carolinensis2	Rodentia	8.57461	2.14881	-0.417978	0.0985787	-0.183046	0.189123	0.10339	0.190576	0.23397	0.234708	0.398275	0.0225882	0.356453	-0.181987	0.0701729	-0.12525	-0.202146	-0.24607	-0.359089	-0.182269
Setifer setosus	Tenrecoidea	5.68093	1.73712	-0.534562	0.102909	-0.191136	0.169687	0.0740542	0.118012	0.268977	0.142824	0.397211	0.00608173	0.40327	-0.135414	0.0748481	-0.0738837	-0.142667	-0.195643	-0.349996	-0.134573
Solenodon paradoxus	Eulipotyphla	10.192	2.32161	-0.509841	0.125592	-0.153894	0.221456	0.0107731	0.192427	0.187634	0.216413	0.43447	-0.0220983	0.366807	-0.220373	0.0759935	-0.117189	-0.155534	-0.213045	-0.25641	-0.183184
Spermophilus lateralis	Rodentia	5.20156	1.64896	-0.494559	0.135553	-0.206426	0.215474	0.104404	0.157185	0.231042	0.248911	0.361597	0.00491523	0.362799	-0.222553	0.0643084	-0.129263	-0.146733	-0.215047	-0.276433	-0.195175
Spilogale putorius	Carnivora	7.90321	2.06727	-0.491917	0.0853016	-0.208222	0.167368	0.085425	0.15141	0.243251	0.181788	0.398602	0.00545898	0.35515	-0.161234	0.160687	-0.107913	-0.152203	-0.187941	-0.390773	-0.13424
Suricata suricatta	Carnivora	9.35225	2.23562	-0.452867	0.126754	-0.154712	0.187339	0.0652015	0.172554	0.243901	0.237384	0.372437	0.0485918	0.364156	-0.205906	0.0690654	-0.156405	-0.148656	-0.232445	-0.358525	-0.177868
Tamias striatus	Rodentia	4.22046	1.43994	-0.422433	0.111284	-0.202118	0.177346	0.0176868	0.172338	0.294634	0.235856	0.402834	0.0570783	0.356937	-0.217942	0.0438991	-0.138608	-0.180514	-0.254861	-0.310927	-0.142491
Tamiasciurus hudsonicus	Rodentia	5.81334	1.76016	-0.380831	0.120109	-0.231257	0.185663	0.0237757	0.197826	0.242672	0.238134	0.454864	0.0408548	0.347663	-0.22598	0.0207389	-0.142858	-0.156353	-0.252597	-0.321273	-0.161152
Tenrec ecaudatus	Tenrecoidea	9.31227	2.23133	-0.478874	0.156335	-0.184623	0.198864	-0.00676051	0.169266	0.193859	0.176495	0.421747	0.00469108	0.398711	-0.202211	0.092369	-0.116811	-0.110771	-0.219569	-0.325658	-0.167061
Thomomys bottae	Rodentia	5.10063	1.62936	-0.469938	0.0709309	-0.170057	0.171097	0.0697739	0.141734	0.321511	0.177487	0.433632	0.0493345	0.319409	-0.139466	0.0699529	-0.0911344	-0.213002	-0.197008	-0.361281	-0.182976
Trichosurus vulpecula	Diprotodontia	15.4379	2.73683	-0.450201	0.11182	-0.24592	0.141714	0.0742126	0.0387187	0.302114	0.148106	0.468121	0.0421681	0.361977	-0.0956579	0.0870728	-0.0398038	-0.199051	-0.199496	-0.398325	-0.147569
Tupaia glis	Scadentia	4.21888	1.43957	-0.440185	0.122508	-0.213662	0.171392	0.0885852	0.195918	0.230727	0.231792	0.423777	-0.00558187	0.343631	-0.169758	0.0665106	-0.133345	-0.173075	-0.243825	-0.326308	-0.169099
Tupaia tana	Scadentia	4.98615	1.60666	-0.466998	0.10954	-0.120547	0.210187	0.0908913	0.19829	0.182796	0.22226	0.382642	0.0332063	0.369678	-0.194842	0.107272	-0.155035	-0.198846	-0.246521	-0.346889	-0.177085
Viverricula indica	Carnivora	12.3402	2.51287	-0.46292	0.124009	-0.10325	0.21428	0.0810302	0.212491	0.175043	0.254944	0.385499	0.0240721	0.349924	-0.224836	0.081078	-0.156535	-0.151882	-0.233258	-0.354523	-0.215168

## Sheet: Medial ulna
Id	Order	Centroid Size	Log Centroid Size	ProcCoord1	ProcCoord2	ProcCoord3	ProcCoord4	ProcCoord5	ProcCoord6	ProcCoord7	ProcCoord8	ProcCoord9	ProcCoord10	ProcCoord11	ProcCoord12	ProcCoord13	ProcCoord14	ProcCoord15	ProcCoord16
Ailurus fulgens	Carnivora	23.8181	3.17044	0.28451	0.173365	0.191878	0.224748	0.0643127	0.00326003	-0.224653	0.310032	-0.33383	0.194289	-0.376461	-0.309236	0.0831556	-0.312313	0.311087	-0.284144
Antechinus swainsoni	Dasyuromorphia	5.24515	1.6573	0.295118	0.189936	0.216289	0.275235	0.010384	0.0416985	-0.218395	0.298972	-0.294242	0.183888	-0.31191	-0.338895	0.0060976	-0.341575	0.296658	-0.309261
Atelerix albiventris	Eulipotyphla	6.97834	1.94281	0.340314	0.245576	0.256665	0.295284	-0.00628166	-0.021684	-0.223339	0.232726	-0.292765	0.124777	-0.347928	-0.272899	-0.046855	-0.301883	0.320191	-0.301897
Bassaricyon alleni	Carnivora	15.3157	2.72888	0.327906	0.167117	0.213031	0.226199	0.042418	-0.0288573	-0.234484	0.298075	-0.359629	0.161636	-0.367573	-0.274863	0.0484744	-0.292696	0.329856	-0.256611
Bassariscus astutus	Carnivora	12.7462	2.54523	0.313477	0.206126	0.243676	0.229654	0.0297608	0.0143813	-0.265114	0.283373	-0.329821	0.171293	-0.31878	-0.286418	0.0264281	-0.316731	0.300374	-0.301679
Callithrix jacchus	Primates	9.72212	2.2744	0.356148	0.142465	0.199297	0.216983	-0.0173324	0.0219338	-0.228311	0.27079	-0.348559	0.172643	-0.350954	-0.282526	0.00930922	-0.291277	0.380403	-0.251012
Caluromys lanatus	Didelphimorphia	7.90392	2.06736	0.320981	0.167547	0.217249	0.207629	-0.0443953	0.0635385	-0.224109	0.294343	-0.31365	0.194034	-0.3213	-0.324686	0.0158219	-0.334268	0.349402	-0.268138
Cavia porcellus	Rodentia	7.34637	1.99421	0.344535	0.225	0.234879	0.286473	-0.00182697	0.0312735	-0.218899	0.220522	-0.335614	0.209349	-0.300553	-0.316629	0.0299624	-0.330775	0.247518	-0.325213
Cheirogaleus major	Primates	9.59804	2.26156	0.340715	0.196505	0.235828	0.252532	-0.019585	-0.00665796	-0.217983	0.251854	-0.330658	0.16721	-0.334046	-0.274942	-0.0212294	-0.326994	0.346958	-0.259507
Chinchilla laniger	Rodentia	7.93328	2.07107	0.328976	0.192793	0.260437	0.245588	0.0623067	0.0500688	-0.24789	0.228327	-0.352847	0.107055	-0.4076	-0.246097	0.0522713	-0.290251	0.304346	-0.287484
Chiropotes satanus	Primates	21.8078	3.08227	0.320797	0.152542	0.245373	0.212313	-0.00827716	0.0304903	-0.25544	0.314472	-0.363062	0.17124	-0.286055	-0.308292	0.0070763	-0.285237	0.339588	-0.287528
Coendu villosus	Rodentia	11.4149	2.43492	0.313922	0.197739	0.24033	0.24827	0.0643287	-0.0523375	-0.235567	0.243656	-0.353831	0.145968	-0.406059	-0.234942	0.0350233	-0.286278	0.341854	-0.262076
Crocidura olivieri	Eulipotyphla	3.9156	1.36497	0.328436	0.191443	0.187413	0.247066	0.0275027	0.00987431	-0.261936	0.250835	-0.311994	0.161606	-0.358968	-0.239099	0.0289281	-0.300879	0.360617	-0.320847
Dactylopsida palpator	Diprotodontia	7.68902	2.03979	0.233477	0.238306	0.191609	0.268227	-0.0116313	0.0358133	-0.163614	0.300874	-0.266045	0.244669	-0.304802	-0.372259	0.00914226	-0.374983	0.311864	-0.340647
Dasycercus cristicaudata	Dasyuromorphia	5.43983	1.69375	0.341008	0.184472	0.241806	0.240676	-0.0085683	-0.0296862	-0.213664	0.264718	-0.333775	0.120146	-0.401411	-0.264765	0.00755563	-0.267802	0.367048	-0.24776
Dasyprocta punctata	Rodentia	19.9346	2.99246	0.389346	0.192455	0.284316	0.25255	-0.0317265	0.0145113	-0.285474	0.199919	-0.31989	0.109182	-0.335209	-0.237955	-0.0842374	-0.259406	0.382875	-0.271258
Dasyurus geoffroii	Dasyuromorphia	16.8769	2.82594	0.350046	0.158202	0.196462	0.286457	0.00741392	0.00937151	-0.22373	0.268828	-0.341615	0.128483	-0.318624	-0.261328	-0.0453708	-0.286301	0.375418	-0.303712
Dasyurus maculatus	Dasyuromorphia	21.1983	3.05392	0.351366	0.131015	0.206155	0.250021	0.00410635	0.0140646	-0.254359	0.267858	-0.326597	0.165477	-0.352626	-0.28086	0.00436016	-0.287915	0.367595	-0.259661
Didelphis virginiana	Didelphimorphia	16.4331	2.7993	0.300584	0.162559	0.247097	0.219253	0.0311617	0.0676943	-0.243753	0.326231	-0.325448	0.140723	-0.339274	-0.332199	0.0212138	-0.309719	0.308419	-0.274542
Echimys	Rodentia	9.70303	2.27244	0.312601	0.202093	0.235328	0.221493	0.0251777	-0.00128576	-0.260706	0.26369	-0.318438	0.15905	-0.374831	-0.25779	0.0411152	-0.302079	0.339753	-0.285171
Echinoprocta rufescens	Rodentia	16.3972	2.79711	0.348043	0.166332	0.225528	0.224738	0.0134921	-0.0665207	-0.21159	0.259161	-0.375647	0.121219	-0.402666	-0.218629	-0.0142136	-0.266864	0.417053	-0.219436
Eupleres goudotii	Carnivora	16.7483	2.8183	0.314248	0.176288	0.218201	0.266162	0.0304082	0.0188923	-0.253877	0.305086	-0.313377	0.126843	-0.344526	-0.273798	0.0342125	-0.308873	0.314711	-0.3106
Fossa fossana	Carnivora	15.1794	2.71994	0.320118	0.214614	0.257382	0.248924	0.0277344	0.0090277	-0.265918	0.273199	-0.318843	0.141463	-0.335754	-0.283551	0.0181337	-0.289733	0.297148	-0.313944
Galidia elegans	Carnivora	9.87063	2.28956	0.323754	0.213086	0.244801	0.260757	0.0367113	-0.00774108	-0.235714	0.256465	-0.332811	0.146801	-0.352823	-0.280325	0.00739017	-0.290792	0.308691	-0.298251
Galidictis fasciata	Carnivora	10.4931	2.35072	0.290449	0.214607	0.232363	0.254953	0.0150291	-0.0144495	-0.223801	0.232578	-0.297317	0.166575	-0.399871	-0.255609	0.0180783	-0.313522	0.365069	-0.285131
Genetta maculata	Carnivora	14.8484	2.69789	0.298792	0.187865	0.197598	0.252437	-0.0131708	0.00905485	-0.204842	0.309803	-0.334636	0.188112	-0.297845	-0.30038	0.0215348	-0.332826	0.332568	-0.314065
Heliosciurus rufobrachium	Rodentia	8.81653	2.17663	0.364437	0.156214	0.225804	0.20982	0.0163088	-0.00338217	-0.242965	0.242345	-0.327099	0.145244	-0.437949	-0.26984	0.0327346	-0.270007	0.368729	-0.210393
Hespestes auropunctatus	Carnivora	9.26218	2.22594	0.384523	0.187271	0.210888	0.302901	0.0183764	-0.0682608	-0.258049	0.266253	-0.336285	0.124688	-0.340039	-0.238983	0.0190707	-0.276927	0.301515	-0.296942
Isoodon obesulus	Peramelomorphia	11.4154	2.43497	0.321654	0.152087	0.148347	0.302287	0.0167551	0.0518137	-0.166975	0.320583	-0.337722	0.17748	-0.30418	-0.345079	0.0318451	-0.333226	0.290275	-0.325947
Kerodon rupestris	Rodentia	9.56241	2.25784	0.365333	0.216558	0.234542	0.268218	0.0232518	-0.00605378	-0.260391	0.188272	-0.326219	0.133084	-0.374671	-0.215621	-0.0135869	-0.285563	0.351742	-0.298894
Macrotis lagotis	Peramelomorphia	17.1912	2.8444	0.341893	0.110626	0.164724	0.313623	-0.00712122	-0.0232973	-0.204739	0.312447	-0.340144	0.162585	-0.314687	-0.291858	0.00273852	-0.29752	0.357336	-0.286608
Marmosa murina	Didelphimorphia	4.04363	1.39714	0.316375	0.153446	0.177932	0.202932	-0.0151321	0.0222143	-0.201314	0.338398	-0.319557	0.188532	-0.346894	-0.336139	0.0295981	-0.31688	0.358992	-0.252504
Marmota monax	Rodentia	18.6401	2.92532	0.35886	0.159668	0.231115	0.22621	0.0240306	-0.00571262	-0.266576	0.241202	-0.34655	0.149698	-0.383564	-0.247293	0.0212235	-0.272801	0.361461	-0.250972
Martes pennanti	Carnivora	19.5604	2.97351	0.30881	0.183954	0.204625	0.264921	0.039637	-0.0263732	-0.24716	0.2663	-0.313171	0.179036	-0.364038	-0.268496	0.0333362	-0.303186	0.337961	-0.296155
Metachirus nudicaudatus	Didelphimorphia	8.51234	2.14152	0.367391	0.164808	0.202997	0.262895	-0.0169012	0.0315108	-0.238596	0.270185	-0.299831	0.143505	-0.349523	-0.295726	-0.00431269	-0.300763	0.338776	-0.276415
Microcebus murinus	Primates	4.73376	1.55472	0.331335	0.16747	0.208075	0.229828	-0.0139257	0.0179966	-0.210078	0.278728	-0.309257	0.161333	-0.370219	-0.298517	-0.0153201	-0.315411	0.379389	-0.241428
Microgale drouhardi	Tenrecoidea	2.72146	1.00117	0.315168	0.21903	0.22334	0.226189	0.00626953	0.0618725	-0.207259	0.17402	-0.324932	0.161682	-0.409694	-0.238814	0.00101916	-0.308975	0.396088	-0.295004
Microtus	Rodentia	3.25639	1.18062	0.31679	0.2089	0.220622	0.268953	0.0352811	-0.0118621	-0.226612	0.236818	-0.311354	0.155101	-0.398195	-0.261507	0.0378491	-0.304088	0.325619	-0.292315
Mungoictis decemlineata	Carnivora	9.38472	2.23908	0.352368	0.206879	0.249542	0.280596	0.0463154	-0.0260102	-0.225239	0.215741	-0.344103	0.142637	-0.391694	-0.265348	0.0156546	-0.289218	0.297157	-0.265277
Mungos mungo	Carnivora	10.6043	2.36126	0.329747	0.198355	0.223719	0.294544	0.0593937	-0.0192309	-0.231678	0.273514	-0.331705	0.126953	-0.368449	-0.273934	0.0407638	-0.294655	0.278209	-0.305546
Mustela nigripes	Carnivora	11.2276	2.41837	0.310392	0.179286	0.212622	0.240549	0.0417152	-0.00456343	-0.254077	0.258258	-0.316625	0.148025	-0.408111	-0.242431	0.0599656	-0.293093	0.354118	-0.286029
Myoictis melas	Dasyuromorphia	8.08708	2.09027	0.352106	0.210269	0.224937	0.276145	-0.00721931	0.00323095	-0.207005	0.271671	-0.321479	0.137386	-0.332738	-0.300992	-0.0139727	-0.304592	0.305371	-0.293118
Nandinia binotata	Carnivora	17.7243	2.87494	0.297241	0.157557	0.205228	0.20888	0.0183959	-0.00767439	-0.249879	0.326431	-0.326558	0.182984	-0.333678	-0.292849	0.0187033	-0.305818	0.370546	-0.269511
Nasua nasua	Carnivora	26.005	3.25829	0.275682	0.1686	0.190669	0.244217	0.00135414	0.0717647	-0.22789	0.349897	-0.294746	0.20863	-0.271129	-0.362876	0.0214524	-0.354729	0.304608	-0.325504
Neotoma cinerea	Rodentia	7.31037	1.98929	0.369439	0.185926	0.195922	0.217542	-0.00405416	0.0203257	-0.248859	0.254639	-0.337347	0.148376	-0.347815	-0.254751	0.00343613	-0.279695	0.369279	-0.292363
Neotoma cinerea2	Rodentia	6.36419	1.85069	0.328258	0.186171	0.25095	0.219443	0.0356033	0.0416348	-0.250805	0.23129	-0.351173	0.150814	-0.379797	-0.262398	0.0305148	-0.290718	0.336448	-0.276236
Paradoxurus hermaphroditus	Carnivora	14.7739	2.69286	0.310774	0.212632	0.223039	0.268862	0.0523559	-0.0642106	-0.236594	0.285532	-0.325621	0.154842	-0.375406	-0.265955	0.0572018	-0.29979	0.29425	-0.291913
Perameles nasuta	Peramelomorphia	13.2412	2.58333	0.321565	0.126233	0.155124	0.27168	-0.00359792	0.00458037	-0.180889	0.319914	-0.349406	0.168433	-0.32438	-0.301366	0.00176091	-0.30232	0.379824	-0.287155
Petarurus breviceps	Diprotodontia	4.84552	1.57805	0.27753	0.183811	0.182183	0.169895	0.00395664	0.0315987	-0.208924	0.319813	-0.301266	0.241708	-0.336198	-0.351552	0.00295115	-0.340648	0.379767	-0.254625
Petaurus norfolcensis	Diprotodontia	5.48319	1.70169	0.266556	0.175942	0.175565	0.181171	-0.0308473	0.0422815	-0.212337	0.356028	-0.311599	0.226025	-0.284098	-0.334066	0.0134054	-0.348247	0.383355	-0.299134
Phalanger sericeus	Diprotodontia	20.8602	3.03785	0.330236	0.142964	0.23245	0.203275	-0.043434	0.0364392	-0.199078	0.318626	-0.357179	0.13003	-0.351821	-0.298886	0.00795195	-0.29336	0.380875	-0.239087
Phascogale tapoatafa	Dasyuromorphia	6.7656	1.91185	0.331793	0.183465	0.241985	0.235489	0.0113704	-0.0257349	-0.181307	0.25289	-0.357539	0.117112	-0.424096	-0.261489	-0.000970735	-0.277257	0.378765	-0.224475
Philander opossum	Didelphimorphia	8.53665	2.14437	0.326246	0.150806	0.210923	0.203781	-0.0493594	0.0348961	-0.20898	0.323071	-0.307464	0.145872	-0.345933	-0.310949	-0.0338193	-0.313304	0.408387	-0.234172
Potos flavus	Carnivora	20.5779	3.02422	0.282249	0.178766	0.213621	0.234187	0.0318165	0.028983	-0.216308	0.283586	-0.344465	0.179688	-0.363619	-0.290358	0.0698215	-0.310576	0.326884	-0.304277
Procyon lotor	Carnivora	25.3226	3.2317	0.352025	0.176475	0.215128	0.24709	0.0216588	0.0112089	-0.241862	0.233067	-0.317132	0.139807	-0.401965	-0.256841	0.0117717	-0.287256	0.360376	-0.263551
Protoxerus stangeri	Rodentia	11.509	2.44313	0.356151	0.138333	0.225009	0.219817	0.0197886	0.00703196	-0.254154	0.257154	-0.353713	0.145012	-0.393195	-0.257937	0.0326559	-0.271108	0.367458	-0.238304
Pseudocheirus peregrinus	Diprotodontia	10.0451	2.30709	0.283681	0.184535	0.185867	0.217515	-0.00773198	0.0591527	-0.185321	0.321918	-0.324605	0.206481	-0.304436	-0.339164	0.0101149	-0.357267	0.342431	-0.293172
Reithrodontomys megalotis	Rodentia	1.93747	0.661381	0.376232	0.174914	0.215169	0.265546	-0.0816976	-0.0777983	-0.193365	0.229731	-0.335091	0.171868	-0.352746	-0.254298	-0.0502507	-0.273627	0.42175	-0.236335
Saimirii sciurus	Primates	11.8689	2.47392	0.29384	0.205046	0.255044	0.223851	0.0442141	-0.016921	-0.25588	0.268571	-0.335288	0.196033	-0.360805	-0.296095	0.0613522	-0.295823	0.297523	-0.284661
Sarcophillus harrisi	Dasyuromorphia	24.9195	3.21565	0.359682	0.157843	0.213533	0.280009	-0.0104303	0.014136	-0.208272	0.281673	-0.335687	0.107556	-0.352156	-0.27806	-0.0150588	-0.288984	0.348388	-0.274172
Sciurus carolinensis	Rodentia	11.1663	2.4129	0.340726	0.155567	0.256881	0.223431	-0.0112755	-0.00799331	-0.255863	0.267957	-0.343479	0.131382	-0.375449	-0.254075	0.0142638	-0.271227	0.374195	-0.245043
Setifer setosus	Tenrecoidea	6.49304	1.87073	0.352792	0.183784	0.208095	0.227752	-0.0181604	0.00298795	-0.247043	0.298495	-0.33818	0.12661	-0.329282	-0.252452	0.0155478	-0.28778	0.356232	-0.299397
Solenodon paradoxus	Eulipotyphla	11.1179	2.40855	0.31279	0.169221	0.247818	0.238862	0.054207	0.0683545	-0.262302	0.222016	-0.33287	0.142553	-0.415095	-0.257489	0.0750102	-0.293614	0.320442	-0.289902
Spermophilus lateralis	Rodentia	7.07975	1.95724	0.354355	0.226097	0.281545	0.239538	0.00286884	-0.0229702	-0.250991	0.227459	-0.311348	0.126169	-0.382659	-0.263085	-0.0305389	-0.2884	0.336768	-0.244809
Spilogale putorius	Carnivora	11.6399	2.45444	0.337967	0.169125	0.22828	0.252442	0.0131306	-0.00476321	-0.220478	0.248167	-0.327527	0.120019	-0.395635	-0.256529	-0.0298824	-0.277572	0.394145	-0.250889
Suricata suricatta	Carnivora	12.3121	2.51058	0.352933	0.191145	0.210532	0.244782	-0.0301769	-0.0168485	-0.238328	0.25289	-0.320116	0.157213	-0.327668	-0.256977	-0.0432299	-0.283199	0.396053	-0.289004
Tamias striatus	Rodentia	4.8143	1.57159	0.370504	0.214904	0.268016	0.235056	0.00994771	-0.0481171	-0.265046	0.198272	-0.324868	0.124321	-0.400386	-0.220359	-0.0399199	-0.263878	0.381752	-0.2402
Tamiasciurus hudsonicus	Rodentia	7.36547	1.9968	0.331951	0.161704	0.265959	0.207585	0.00620489	0.00408551	-0.249897	0.251013	-0.35383	0.15526	-0.379153	-0.270814	0.00958895	-0.275053	0.369175	-0.233781
Tenrec ecaudatus	Tenrecoidea	11.4674	2.43951	0.307368	0.233832	0.199686	0.309351	0.0363174	0.0155846	-0.222973	0.219733	-0.28656	0.15561	-0.363286	-0.253151	0.0108954	-0.332591	0.318552	-0.348369
Thomomys bottae	Rodentia	6.45802	1.86532	0.327536	0.147478	0.202147	0.233379	0.0229211	0.0622344	-0.228581	0.293954	-0.310363	0.114586	-0.391101	-0.282882	0.0077578	-0.30907	0.369684	-0.25968
Trichosurus vulpecula	Diprotodontia	17.607	2.8683	0.344989	0.149181	0.187482	0.218497	-0.0410685	0.0408255	-0.21917	0.301278	-0.335235	0.173195	-0.313028	-0.304055	-0.00541323	-0.298784	0.381443	-0.280137
Tupaia	Scadentia	6.02596	1.79608	0.364926	0.210438	0.23391	0.258852	0.0111227	-0.0152389	-0.23791	0.193186	-0.33178	0.114267	-0.409303	-0.209148	-0.00376773	-0.273539	0.372802	-0.278817
Tupaia tana	Scadentia	5.8217	1.76159	0.315422	0.169363	0.240846	0.210721	0.0179428	0.0399975	-0.239876	0.239594	-0.339968	0.149461	-0.38286	-0.260771	-0.00852972	-0.286161	0.397023	-0.262204
Viverricula indica	Carnivora	8.20594	2.10486	0.341309	0.195801	0.20071	0.254042	0.0237573	0.00229831	-0.221105	0.246265	-0.338204	0.129866	-0.373037	-0.251656	-0.00117396	-0.267722	0.367744	-0.308894

## Sheet: Proximal radius
Id	Order	Centroid Size	Log Centroid Size	ProcCoord1	ProcCoord2	ProcCoord3	ProcCoord4	ProcCoord5	ProcCoord6	ProcCoord7	ProcCoord8	ProcCoord9	ProcCoord10	ProcCoord11	ProcCoord12	ProcCoord13	ProcCoord14	ProcCoord15	ProcCoord16
Ailurus	Carnivora	12.3368	2.51259	-0.426968	0.0215076	-0.295129	0.222004	-0.024856	0.229446	0.279463	0.220829	0.390368	0.0359428	0.311085	-0.181735	0.0325722	-0.304034	-0.266535	-0.243961
Antechinus	Dasyuromorphia	2.48148	0.908855	-0.402537	-0.0155725	-0.273269	0.19864	-0.000481926	0.293448	0.259662	0.241034	0.388657	0.030549	0.305932	-0.185377	-0.00575813	-0.323544	-0.272205	-0.239178
Atelerix	Eulipotyphla	3.99631	1.38537	-0.440717	-0.0637931	-0.300674	0.147031	-0.0564224	0.251046	0.330398	0.207001	0.451403	0.0110165	0.32634	-0.199398	-0.000586029	-0.178999	-0.30974	-0.173904
Basssariscus	Carnivora	7.39964	2.00143	-0.402386	-0.00726955	-0.313545	0.16415	-0.0254079	0.229519	0.299395	0.258166	0.424492	0.0262085	0.306018	-0.194218	6.30211e-05	-0.28434	-0.28863	-0.192216
Caenolestes	Didelphimorphia	1.5985	0.469066	-0.393916	-0.0427062	-0.290774	0.175382	0.018662	0.326768	0.242553	0.238581	0.39877	0.00960526	0.308912	-0.203503	0.0116854	-0.284303	-0.295892	-0.219824
Callithrix	Primates	6.35018	1.84848	-0.37712	0.0164124	-0.277363	0.213902	-0.0278333	0.335915	0.206975	0.256543	0.354321	0.00805798	0.31962	-0.251588	0.0495281	-0.349489	-0.248128	-0.229753
Cavia	Rodentia	5.94506	1.78256	-0.430147	-0.00496085	-0.337474	0.157769	-0.0263485	0.213862	0.29726	0.207876	0.426616	0.00191318	0.37011	-0.180384	0.0119742	-0.206927	-0.31199	-0.189148
Cheirogaleus	Primates	6.25888	1.834	-0.370422	-0.00355098	-0.267553	0.212507	-0.0312445	0.326879	0.242678	0.26433	0.368936	0.00169314	0.311844	-0.19837	-0.00852925	-0.359779	-0.245709	-0.243709
Chiropotes	Primates	12.8171	2.55078	-0.374602	0.0700455	-0.276733	0.26084	-0.0314207	0.347948	0.185423	0.251854	0.338051	-0.00718548	0.271911	-0.247169	0.107566	-0.366146	-0.220195	-0.310187
Coendu	Rodentia	7.57792	2.02524	-0.375929	-0.0111585	-0.27112	0.204262	-0.0384974	0.304587	0.269068	0.24969	0.416837	0.0257993	0.258345	-0.202036	0.0104188	-0.314541	-0.269124	-0.256604
Cuniculus	Rodentia	14.0354	2.64158	-0.418579	-0.0152303	-0.299343	0.218876	-0.0687982	0.223689	0.26219	0.226072	0.448177	-0.024315	0.324699	-0.192669	0.0478579	-0.221822	-0.296205	-0.2146
Dactilopsila	Diprotodontia	6.36391	1.85064	-0.444489	0.0210674	-0.263292	0.232107	0.0183525	0.275544	0.265724	0.207706	0.355937	0.0381536	0.284614	-0.148217	0.0606485	-0.337507	-0.277494	-0.288854
Dasyprocta	Rodentia	9.74114	2.27636	-0.401064	0.00708671	-0.32364	0.204858	-0.030057	0.205262	0.277166	0.239593	0.402817	0.00842947	0.347322	-0.187934	0.0309725	-0.27162	-0.303517	-0.205674
Dasyurus	Dasyuromorphia	8.12784	2.0953	-0.381759	-0.0376369	-0.280412	0.204544	-0.0307001	0.328156	0.262159	0.255662	0.399934	0.0135403	0.268417	-0.235029	0.019085	-0.294834	-0.256724	-0.234401
Didelphis	Didelphimorphia	9.3078	2.23085	-0.406562	0.00325231	-0.302857	0.188486	-0.00228386	0.289392	0.270001	0.206909	0.381914	0.031688	0.325228	-0.175595	0.0136397	-0.31421	-0.279079	-0.229922
Echimys	Rodentia	4.06407	1.40219	-0.400813	0.0133483	-0.322	0.217665	-0.0431959	0.223033	0.261608	0.198443	0.416912	0.00635156	0.348909	-0.17032	0.0452794	-0.273273	-0.306698	-0.215247
Echinoprocta	Rodentia	11.2202	2.41772	-0.389392	-0.0195173	-0.291683	0.191632	-0.0445059	0.303221	0.266814	0.230076	0.393281	-0.0200862	0.325801	-0.182247	0.0365735	-0.289537	-0.296889	-0.21354
Eupleres	Carnivora	7.44863	2.00803	-0.434943	-0.0165309	-0.279394	0.199723	-0.0277417	0.242704	0.295793	0.220357	0.431856	0.0335777	0.285078	-0.167851	0.00434522	-0.276305	-0.274993	-0.235674
Fossa	Carnivora	7.51385	2.01675	-0.425568	-0.00917396	-0.303017	0.160805	-0.018934	0.287065	0.287889	0.201223	0.408582	0.0145025	0.319795	-0.179074	0.026356	-0.258305	-0.295103	-0.217041
Galidia	Carnivora	5.44509	1.69471	-0.411015	0.0148773	-0.291671	0.192346	-0.0353757	0.249471	0.244026	0.216	0.433008	0.0133142	0.328532	-0.198895	0.0346697	-0.251009	-0.302174	-0.236105
Galidictis	Carnivora	5.43849	1.6935	-0.400229	0.00759436	-0.311465	0.200496	-0.0538909	0.297694	0.243674	0.214262	0.417874	-0.00953906	0.312742	-0.230498	0.053975	-0.249077	-0.26268	-0.230932
Genetta	Carnivora	7.33478	1.99263	-0.385411	-0.0264986	-0.311535	0.142288	-0.0604086	0.293298	0.316437	0.273342	0.424817	0.0186921	0.26844	-0.25839	0.00757977	-0.255036	-0.259918	-0.187697
Glis	Rodentia	2.23341	0.80353	-0.387096	-0.016924	-0.265675	0.200138	-0.0295117	0.29145	0.248032	0.285944	0.402794	0.0314121	0.265807	-0.251936	0.0288717	-0.321311	-0.263223	-0.218774
Heliosciurus	Rodentia	4.69666	1.54685	-0.369946	-0.011126	-0.295179	0.211519	-0.0324103	0.278609	0.273445	0.271997	0.384919	0.029958	0.296092	-0.234514	-0.00327968	-0.314415	-0.253641	-0.232029
Herpestes	Carnivora	5.01891	1.61321	-0.398582	-0.0190568	-0.306292	0.213286	-0.0130955	0.27425	0.283631	0.223068	0.403558	0.036944	0.285189	-0.199141	0.0130106	-0.286622	-0.26742	-0.242727
Isoodon	Peramelomorphia	5.31968	1.67141	-0.358767	0.00882461	-0.233966	0.257936	-0.0394068	0.340972	0.205982	0.248386	0.375879	0.0177469	0.266827	-0.202822	0.0487435	-0.385626	-0.265292	-0.285418
Macrotis	Peramelomorphia	7.58752	2.02651	-0.3304	-0.00710857	-0.306961	0.234032	-0.0566812	0.304308	0.259368	0.219414	0.458046	0.0297221	0.229899	-0.203136	0.0221908	-0.298499	-0.275462	-0.278732
Marmosa	Didelphimorphia	2.66565	0.980447	-0.381595	-0.0305712	-0.283245	0.230391	-0.0336849	0.349939	0.244589	0.244378	0.374336	-0.00884848	0.292639	-0.231949	0.0186571	-0.299144	-0.231697	-0.254195
Marmota	Rodentia	8.10605	2.09261	-0.34902	-0.0175518	-0.276328	0.213078	-0.0363482	0.340157	0.250083	0.280873	0.377602	0.0165478	0.261994	-0.257293	0.0280781	-0.324622	-0.256061	-0.25119
Martes	Carnivora	9.51596	2.25297	-0.402917	-0.0172781	-0.324143	0.197648	-0.0355492	0.269117	0.263706	0.204698	0.447345	0.00503152	0.297756	-0.200381	0.036842	-0.24075	-0.283041	-0.218086
Metachirus	Didelphimorphia	3.54408	1.26528	-0.399059	-0.00944675	-0.267763	0.254495	-0.016551	0.270337	0.250071	0.25172	0.37653	0.0366762	0.292617	-0.21311	0.0125793	-0.325526	-0.248424	-0.265145
Microgale	Tenrecoidea	1.34502	0.296408	-0.417315	-0.00605858	-0.309467	0.234775	-0.0402817	0.274273	0.237139	0.17667	0.439141	0.0046147	0.300217	-0.182248	0.061714	-0.272596	-0.271148	-0.229429
Microtus	Rodentia	1.48468	0.395197	-0.422065	-0.0128876	-0.353467	0.191457	-0.0358206	0.296883	0.261131	0.209886	0.440233	-0.0502255	0.30296	-0.184559	0.0320086	-0.24347	-0.224979	-0.207083
Mungos	Carnivora	5.96976	1.78671	-0.421012	-0.0334633	-0.250864	0.2086	-0.0338321	0.229588	0.280102	0.233396	0.428433	0.0471839	0.322536	-0.175673	-0.0305669	-0.286703	-0.294796	-0.222929
Mustela	Carnivora	6.35112	1.84863	-0.40885	-0.0164894	-0.2932	0.213872	0.00420425	0.232479	0.267337	0.240092	0.393887	0.0375064	0.327946	-0.173645	-0.0021943	-0.318064	-0.28913	-0.215752
Myoictis	Dasyuromorphia	3.98559	1.38268	-0.357363	0.00120439	-0.281813	0.219796	-0.0433088	0.31906	0.248701	0.243818	0.389002	0.0200003	0.285802	-0.218831	0.023916	-0.330251	-0.264937	-0.254797
Nandinia	Carnivora	8.54649	2.14552	-0.407187	0.006368	-0.229943	0.224947	-0.049658	0.251244	0.234359	0.248699	0.421059	0.0312106	0.308427	-0.190421	0.00807866	-0.323066	-0.285137	-0.248982
Nasua	Carnivora	13.4607	2.59977	-0.4193	0.00374893	-0.348278	0.207583	-0.033216	0.259254	0.304232	0.207989	0.389548	0.00742409	0.307553	-0.193246	0.03732	-0.276945	-0.23786	-0.215809
Neotoma	Rodentia	4.1227	1.41651	-0.415708	-0.019831	-0.302992	0.186953	-0.0299842	0.208617	0.304017	0.239733	0.440028	0.0357445	0.309827	-0.182424	-0.0158269	-0.26041	-0.289362	-0.208382
Paradoxurus	Carnivora	8.65949	2.15866	-0.418457	0.00200781	-0.287075	0.216324	-0.0290199	0.238725	0.264281	0.249045	0.396903	0.0250636	0.319473	-0.211315	0.0130337	-0.291918	-0.259139	-0.227933
Perameles	Peramelomorphia	6.20272	1.82499	-0.393428	-0.0159861	-0.275659	0.189909	-0.0240225	0.353571	0.264018	0.226585	0.37135	0.0177529	0.290486	-0.209967	0.023763	-0.323511	-0.256508	-0.238355
Petaurus	Diprotodontia	3.22036	1.16949	-0.373307	-0.0243573	-0.263476	0.226274	-0.0224201	0.322429	0.247717	0.259138	0.361078	0.020519	0.303503	-0.224358	0.0116521	-0.331337	-0.264748	-0.248308
Phalanger	Diprotodontia	9.31527	2.23166	-0.377295	-0.0140665	-0.253881	0.194626	-0.00354891	0.31393	0.260974	0.280144	0.388944	0.0406469	0.273088	-0.207717	-0.0341637	-0.343121	-0.254117	-0.264444
Potos	Carnivora	11.2551	2.42083	-0.41716	-0.0219816	-0.301954	0.186203	-0.023331	0.294415	0.275212	0.224476	0.411358	0.0202742	0.294686	-0.22111	0.0194678	-0.260531	-0.258279	-0.221746
Procyon	Carnivora	13.9122	2.63277	-0.378295	0.00355716	-0.287452	0.22434	-0.0290248	0.283049	0.225509	0.244617	0.404182	0.0186059	0.303544	-0.232716	0.0383345	-0.294917	-0.276797	-0.246536
Protoxerus	Rodentia	6.30027	1.84059	-0.40859	0.013675	-0.297502	0.223245	-0.0197469	0.265192	0.295016	0.216006	0.368527	0.065735	0.288918	-0.200883	0.0206867	-0.333453	-0.247309	-0.249517
Pseudocheirus	Diprotodontia	5.21583	1.6517	-0.398012	0.00293574	-0.304282	0.235446	-0.0128785	0.307593	0.260621	0.243076	0.379005	0.0135626	0.261476	-0.205278	0.0285094	-0.333402	-0.214439	-0.263933
Saimirii	Primates	7.24774	1.98069	-0.38545	-0.0313656	-0.263255	0.230492	-0.0246601	0.338156	0.233712	0.25661	0.394488	-0.00668057	0.26567	-0.218838	0.0341865	-0.305376	-0.254692	-0.262999
Sarcophilus	Dasyuromorphia	10.9977	2.39768	-0.386566	-0.0122919	-0.224173	0.250918	-0.0160171	0.339829	0.218492	0.262055	0.366456	0.0408489	0.253147	-0.239713	0.0404605	-0.35347	-0.2518	-0.288175
Sciurus	Rodentia	6.40299	1.85676	-0.362073	0.0214394	-0.290268	0.187996	-0.0505596	0.265021	0.255684	0.249174	0.437371	0.0389553	0.309108	-0.205494	-0.0389207	-0.319937	-0.260342	-0.237154
Solenodon	Eulipotyphla	6.6498	1.89459	-0.427508	-0.0478312	-0.257539	0.221266	-0.0372518	0.299946	0.267877	0.230731	0.397614	0.011039	0.302078	-0.21641	0.0147332	-0.26078	-0.260003	-0.23796
Spermophillus	Rodentia	3.45819	1.24075	-0.394969	0.0142027	-0.330304	0.209218	-0.0315625	0.221321	0.289656	0.260921	0.397891	0.0378887	0.296128	-0.23408	0.0232017	-0.293737	-0.250041	-0.215735
Spilogale	Carnivora	5.29896	1.66751	-0.39775	-0.0338926	-0.304413	0.205039	-0.0281166	0.283608	0.262283	0.209211	0.424278	0.0139082	0.318875	-0.193032	0.00357908	-0.269228	-0.278736	-0.215613
Suricatta	Carnivora	6.21828	1.82749	-0.405326	0.00157583	-0.264998	0.178577	-0.0336233	0.227732	0.247096	0.240192	0.434022	0.0432417	0.350824	-0.208112	-0.0122174	-0.269889	-0.315777	-0.213318
Tamias	Rodentia	2.82859	1.03978	-0.404973	-0.052773	-0.321341	0.208969	-0.04047	0.290926	0.325557	0.191642	0.384559	0.000889078	0.307695	-0.192567	0.0524362	-0.21836	-0.303463	-0.228727
Tenrec	Tenrecoidea	6.54873	1.87927	-0.360268	-0.0460214	-0.297652	0.215358	-0.0223756	0.30986	0.22644	0.242049	0.409101	0.0138669	0.300064	-0.264932	0.0583808	-0.24911	-0.313691	-0.221071
Thomomys	Rodentia	3.27357	1.18588	-0.431186	-0.0245361	-0.321648	0.166697	-0.00564619	0.226193	0.279622	0.215438	0.431296	0.0110781	0.349947	-0.180292	0.0121079	-0.226826	-0.314493	-0.187751
Trichosurus	Diprotodontia	9.83428	2.28587	-0.394102	-0.000190289	-0.272193	0.229001	-0.00951907	0.288958	0.257709	0.255887	0.36969	0.0209936	0.289612	-0.194498	0.0185489	-0.332085	-0.259746	-0.268066
Viverricula	Carnivora	8.24795	2.10996	-0.425102	-0.0167009	-0.315618	0.197483	-0.0387117	0.259932	0.279065	0.218242	0.433243	0.0156685	0.284111	-0.219866	0.0477034	-0.244733	-0.264691	-0.210025

## Sheet: Caudal femur
Id	Order	Centroid Size	Log Centroid Size	ProcCoord1	ProcCoord2	ProcCoord3	ProcCoord4	ProcCoord5	ProcCoord6	ProcCoord7	ProcCoord8	ProcCoord9	ProcCoord10	ProcCoord11	ProcCoord12	ProcCoord13	ProcCoord14	ProcCoord15	ProcCoord16	ProcCoord17	ProcCoord18	ProcCoord19	ProcCoord20
Acrobates pygmaeus	Diprotodontia	4.46004	1.49516	-0.201373	0.20836	-0.0518434	0.294163	0.162559	0.137117	0.211611	0.135161	0.331746	0.209749	0.240176	-0.414881	-0.106125	-0.456253	-0.273916	-0.149132	-0.114055	-0.0184222	-0.198779	0.0541385
Ailurus fulgens	Carnivora	34.3123	3.5355	-0.223308	0.275683	-0.0445572	0.32863	0.102576	0.138762	0.201248	0.121643	0.304717	0.17275	0.23577	-0.478034	-0.122365	-0.386468	-0.117979	-0.18012	-0.111806	-0.0406595	-0.224296	0.0478129
Antechinus flavipes	Dasyuromorphia	4.23449	1.44326	-0.219141	0.165939	-0.018451	0.27983	0.174932	0.140394	0.259181	0.128838	0.360207	0.207665	0.304744	-0.425429	-0.0948016	-0.353195	-0.352598	-0.125446	-0.192827	-0.0269485	-0.221246	0.00835149
Atelerix albiventris	Eulipotyphla	11.161	2.41243	-0.148639	0.280726	0.00412171	0.324717	0.118446	0.152348	0.165499	0.159194	0.241767	0.213453	0.271732	-0.465703	-0.145398	-0.405451	-0.249682	-0.203441	-0.0741459	-0.0975609	-0.1837	0.0417184
Bassaricyon alleni	Carnivora	20.8354	3.03665	-0.218733	0.262904	-0.0256895	0.322003	0.12319	0.137461	0.225359	0.118242	0.277062	0.204793	0.2249	-0.477994	-0.110693	-0.36888	-0.146713	-0.217631	-0.120137	-0.0330112	-0.228546	0.0521133
Bassariscus astutus	Carnivora	20.4295	3.01698	-0.240546	0.230004	-0.0174372	0.336043	0.109972	0.147408	0.200466	0.102084	0.322871	0.211655	0.239306	-0.479581	-0.120764	-0.356487	-0.160845	-0.158794	-0.107976	-0.0868928	-0.225047	0.0545607
Caenolestes fuliginosus	Didelphimorphia	5.00573	1.61058	-0.156285	0.244486	-0.00488172	0.267682	0.131297	0.166851	0.171848	0.162644	0.248128	0.242118	0.231914	-0.524245	-0.0836714	-0.431975	-0.242862	-0.15394	-0.118522	-0.00993718	-0.176965	0.0363168
Callithrix jacchus	Primates	18.0877	2.89523	-0.191154	0.230172	-0.0111679	0.30973	0.101239	0.171051	0.183836	0.186484	0.280637	0.271361	0.137033	-0.486671	-0.106803	-0.419601	-0.182372	-0.251872	-0.0488093	-0.089883	-0.162439	0.0792286
Caluromys lanatus	Didelphimorphia	26.0802	3.26118	-0.193969	0.252549	-0.0580422	0.294446	0.106598	0.175946	0.201886	0.16289	0.317651	0.149965	0.228932	-0.475746	-0.0813325	-0.396202	-0.216348	-0.211353	-0.0895561	-0.00635958	-0.215819	0.0538639
Cavia porcellus	Rodentia	12.6186	2.53518	-0.249227	0.264482	0.00544971	0.326372	0.0614674	0.153883	0.134009	0.112004	0.382737	0.222649	0.220135	-0.464553	-0.181911	-0.326661	-0.0277149	-0.266118	-0.118886	-0.105543	-0.22606	0.0834859
Cheirogaleus major	Primates	18.9706	2.94289	-0.196017	0.232939	-0.018572	0.28994	0.118418	0.169626	0.200575	0.177056	0.264432	0.267871	0.15005	-0.490881	-0.120017	-0.437614	-0.179842	-0.225927	-0.0434218	-0.0332947	-0.175606	0.0502841
Chinchilla laniger	Rodentia	14.5838	2.67991	-0.24007	0.234725	-0.00604681	0.306213	0.0720219	0.115777	0.169246	0.115736	0.372564	0.314271	0.143376	-0.484209	-0.127623	-0.356459	-0.0903082	-0.257226	-0.0721568	-0.0413745	-0.221003	0.0525469
Chiropotes satanus	Primates	30.9961	3.43386	-0.21873	0.268509	-0.0312851	0.325407	0.100993	0.138055	0.230324	0.132813	0.275327	0.226351	0.170609	-0.478551	-0.0954032	-0.406768	-0.12937	-0.208381	-0.0878887	-0.0537602	-0.214574	0.0563242
Coendu villosus	Rodentia	24.4959	3.19851	-0.212326	0.331484	-0.00761359	0.356491	0.114039	0.143233	0.180878	0.141734	0.271211	0.210365	0.166009	-0.468049	-0.112362	-0.362886	-0.077489	-0.279026	-0.101837	-0.0950152	-0.220511	0.0216687
Crocidura olivieri	Eulipotyphla	5.63952	1.7298	-0.171771	0.295967	-0.041846	0.332568	0.110196	0.163162	0.20345	0.130023	0.282539	0.14794	0.285919	-0.442224	-0.115454	-0.412505	-0.246022	-0.163124	-0.121336	-0.0653854	-0.185674	0.0135779
Dactylopsida palpator	Diprotodontia	18.3367	2.9089	-0.157099	0.229158	-0.0161309	0.264801	0.122006	0.178691	0.206481	0.152794	0.309595	0.259557	0.208308	-0.458357	-0.0860992	-0.424448	-0.285005	-0.187092	-0.104502	-0.0385122	-0.197554	0.0234066
Dasycercus cristicaudata	Dasyuromorphia	7.97722	2.07659	-0.206001	0.232581	-0.0672365	0.303858	0.157693	0.168205	0.193411	0.165816	0.272636	0.215238	0.158876	-0.524933	-0.0592028	-0.418879	-0.183346	-0.161085	-0.0735618	-0.0353615	-0.193267	0.0545604
Dasyprocta punctata	Rodentia	30.8227	3.42825	-0.208255	0.275332	-0.0291909	0.322512	0.0683027	0.133215	0.124829	0.116619	0.38388	0.260908	0.17458	-0.488648	-0.144378	-0.334483	-0.0337138	-0.282612	-0.107347	-0.0535275	-0.228708	0.0506851
Dasyurus geoffroii	Dasyuromorphia	26.168	3.26454	-0.17747	0.210778	-0.0700519	0.285635	0.0990608	0.162614	0.232617	0.15592	0.275875	0.218341	0.19045	-0.526242	-0.0654785	-0.462393	-0.188329	-0.0987679	-0.110218	-0.0126627	-0.186455	0.0667779
Dasyurus maculatus	Dasyuromorphia	31.8833	3.46208	-0.18536	0.222486	-0.0177399	0.28689	0.0969586	0.190085	0.16547	0.172856	0.274065	0.219439	0.18097	-0.534226	-0.0636512	-0.468994	-0.190307	-0.13368	-0.101745	-0.0148758	-0.158662	0.0600195
Didelphis virginiana	Didelphimorphia	29.0143	3.36779	-0.186459	0.271832	-0.0526737	0.279619	0.120874	0.154237	0.216621	0.135766	0.301291	0.17005	0.232406	-0.461964	-0.0970894	-0.384775	-0.147443	-0.257337	-0.129663	0.00360179	-0.257864	0.0889723
Echimys	Rodentia	17.8612	2.88263	-0.182071	0.25016	-0.00807727	0.292081	0.134651	0.200994	0.191405	0.195253	0.286091	0.239204	0.165892	-0.49792	-0.121232	-0.383139	-0.149668	-0.189367	-0.0922172	-0.111154	-0.224773	0.00388772
Echinoprocta rufescens	Rodentia	26.1445	3.26364	-0.208611	0.288991	-0.00653007	0.320946	0.131537	0.187569	0.177409	0.154756	0.292667	0.199024	0.18147	-0.451824	-0.116953	-0.394246	-0.142779	-0.251791	-0.0938924	-0.0757005	-0.214318	0.0222753
Eupleres goudotii	Carnivora	22.37	3.10772	-0.243332	0.258729	-0.0650825	0.316514	0.0933735	0.142381	0.231743	0.111182	0.363935	0.174833	0.244488	-0.455734	-0.163043	-0.336922	-0.0843811	-0.195261	-0.124342	-0.0490524	-0.253359	0.0333295
Fossa fossana	Carnivora	20.5655	3.02362	-0.242674	0.289661	-0.0868034	0.340254	0.104372	0.0990383	0.20852	0.0890305	0.362267	0.183967	0.219121	-0.447652	-0.152201	-0.329259	-0.0141186	-0.246933	-0.119436	-0.0698582	-0.279046	0.0917524
Galidia elegans	Carnivora	16.5219	2.80469	-0.233768	0.313857	-0.0663398	0.35449	0.0834575	0.140975	0.238797	0.103683	0.286949	0.152103	0.217934	-0.480814	-0.142542	-0.32292	-0.00975783	-0.265784	-0.117694	-0.0721215	-0.257037	0.0765297
Galidictis fasciata	Carnivora	16.0331	2.77466	-0.217726	0.306391	-0.0349052	0.33232	0.0998817	0.140479	0.210698	0.108588	0.304688	0.189341	0.235033	-0.462626	-0.167827	-0.320405	-0.0372757	-0.261013	-0.125133	-0.0947646	-0.267434	0.0616909
Genetta maculata	Carnivora	22.465	3.11196	-0.229397	0.27447	-0.0585789	0.311729	0.0828933	0.135537	0.245264	0.114863	0.325645	0.170132	0.227772	-0.458553	-0.123788	-0.352385	-0.088958	-0.241213	-0.124777	-0.0410944	-0.256075	0.0865151
Heliosciurus rufobrachium	Rodentia	16.0923	2.77834	-0.170151	0.260613	-0.0197886	0.300727	0.0987999	0.137897	0.170261	0.155454	0.26035	0.245774	0.226914	-0.508861	-0.103987	-0.434077	-0.243516	-0.169237	-0.0743438	-0.0223054	-0.144539	0.0340154
Herpestes auropunctatus	Carnivora	12.8511	2.55343	-0.24741	0.368185	-0.0559522	0.346693	0.0606617	0.128896	0.170766	0.0844921	0.34976	0.125309	0.248242	-0.486648	-0.126577	-0.323458	0.00829061	-0.171908	-0.122227	-0.0957677	-0.285553	0.0242067
Kerodon rupestris	Rodentia	16.0069	2.77302	-0.21615	0.306551	-0.0500559	0.331115	0.0582924	0.0982265	0.143579	0.0571301	0.391649	0.244724	0.226282	-0.46272	-0.184179	-0.350915	0.0197356	-0.21763	-0.119985	-0.0478343	-0.269169	0.0413519
Macrotis lagotis	Peramelomorphia	33.9732	3.52557	-0.156758	0.265525	-0.0252612	0.282793	0.0694166	0.201626	0.163731	0.208743	0.287771	0.262863	0.113086	-0.501366	-0.109351	-0.431358	-0.116714	-0.257403	-0.0421649	-0.127013	-0.183755	0.0955892
Marmosops noctivagus	Didelphimorphia	7.01599	1.94819	-0.178754	0.258548	-0.0664044	0.294933	0.135778	0.167039	0.204732	0.173267	0.270328	0.200553	0.217085	-0.48766	-0.104233	-0.393842	-0.240585	-0.215769	-0.0646158	-0.0605059	-0.173329	0.0634362
Marmota monax	Rodentia	27.6188	3.3185	-0.154324	0.29305	-0.0160591	0.313372	0.0677401	0.13611	0.152919	0.138668	0.265351	0.25877	0.189573	-0.513305	-0.0872286	-0.420568	-0.159321	-0.192391	-0.0558559	-0.0957641	-0.202794	0.0820584
Martes pennanti	Carnivora	26.8545	3.29043	-0.239831	0.263566	-0.0463689	0.320876	0.0941587	0.145085	0.201776	0.0948083	0.327639	0.206762	0.208051	-0.495404	-0.130987	-0.370701	-0.0396256	-0.15502	-0.114869	-0.0726597	-0.259943	0.0626885
Metachirus nudicaudatus 2	Didelphimorphia	15.4124	2.73517	-0.185179	0.256443	-0.038643	0.292495	0.0899963	0.163613	0.167114	0.145234	0.303893	0.219631	0.197837	-0.499965	-0.0985036	-0.4028	-0.139193	-0.19974	-0.0731704	-0.0917155	-0.224152	0.116805
Microcebus murinus	Primates	7.96069	2.07452	-0.166319	0.24941	-0.0141647	0.290467	0.087559	0.191402	0.200229	0.172385	0.258084	0.276193	0.145997	-0.50639	-0.122042	-0.423727	-0.16499	-0.259366	-0.0586271	-0.0121036	-0.165728	0.0217299
Microtus	Rodentia	5.89713	1.77447	-0.19078	0.294572	0.00892761	0.322667	0.121072	0.106747	0.132677	0.119506	0.275209	0.290144	0.191544	-0.488706	-0.13906	-0.390008	-0.103216	-0.235891	-0.0745143	-0.0753446	-0.221859	0.0563128
Mungoictis decemlineata	Carnivora	16.4289	2.79904	-0.23921	0.257249	-0.0401167	0.316931	0.0528689	0.180958	0.23052	0.159785	0.313094	0.188685	0.167754	-0.497586	-0.129481	-0.345228	-0.0697056	-0.288229	-0.0794794	-0.0493904	-0.206244	0.076825
Mungos mungo	Carnivora	17.2906	2.85016	-0.250112	0.297455	-0.0718552	0.350031	0.0901125	0.113039	0.221302	0.116851	0.320948	0.196438	0.173596	-0.472177	-0.145827	-0.359845	0.0136352	-0.224181	-0.105448	-0.0938049	-0.246351	0.0761944
Mustela nigripes	Carnivora	16.1899	2.78439	-0.284094	0.258331	-0.0462001	0.320107	0.118223	0.168003	0.216068	0.111136	0.327058	0.156081	0.20089	-0.494222	-0.118817	-0.349366	-0.0386549	-0.167136	-0.0903177	-0.0695094	-0.284155	0.0665756
Myoictis melas	Dasyuromorphia	14.3646	2.66476	-0.192437	0.220034	-0.0746673	0.284202	0.121025	0.154904	0.201882	0.13498	0.324076	0.204556	0.229038	-0.506813	-0.0785412	-0.416793	-0.211531	-0.112983	-0.119347	-0.00819904	-0.199498	0.0461128
Nandinia binotata	Carnivora	26.9331	3.29336	-0.199526	0.259482	-0.0404907	0.304991	0.105764	0.105995	0.203026	0.138819	0.294227	0.222089	0.218083	-0.500104	-0.104877	-0.401946	-0.126504	-0.161081	-0.119905	-0.0269884	-0.229797	0.0587429
Nasua nasua	Carnivora	42.0628	3.73916	-0.211423	0.276097	-0.0622821	0.315293	0.0912369	0.144724	0.19778	0.127352	0.298017	0.164421	0.217587	-0.508239	-0.0842445	-0.410736	-0.107045	-0.156612	-0.118913	-0.0155921	-0.220713	0.0632926
Neotoma cinerea	Rodentia	10.6699	2.36742	-0.173152	0.311986	-0.00401832	0.320339	0.0833766	0.0891943	0.13085	0.082997	0.272806	0.28508	0.243304	-0.500077	-0.15668	-0.397353	-0.107226	-0.202059	-0.0741503	-0.0437619	-0.215109	0.0536539
Paradoxurus hermaphroditus	Carnivora	25.1476	3.22476	-0.236947	0.24837	-0.0417617	0.310424	0.0837162	0.141065	0.221149	0.118771	0.31583	0.178367	0.244105	-0.510961	-0.113353	-0.362409	-0.11495	-0.161612	-0.134564	-0.00526765	-0.223224	0.0432513
Perameles nasuta	Peramelomorphia	20.1963	3.0055	-0.21156	0.261127	-0.0329652	0.265066	0.06654	0.152204	0.155915	0.123161	0.353243	0.209113	0.22648	-0.534176	-0.114844	-0.383149	-0.0472258	-0.133881	-0.138709	-0.0225999	-0.256874	0.0631341
Petaurus norfolcensis	Diprotodontia	9.04145	2.20182	-0.147139	0.242888	-0.0457634	0.275608	0.134706	0.155314	0.213073	0.170806	0.260064	0.259719	0.18976	-0.479447	-0.0738223	-0.435461	-0.297302	-0.221486	-0.0685314	-0.015311	-0.165045	0.0473693
Phalanger sericeus	Diprotodontia	33.5936	3.51434	-0.177985	0.24657	-0.0221046	0.296062	0.122372	0.148926	0.198073	0.150613	0.273983	0.220691	0.221513	-0.505333	-0.080939	-0.415773	-0.197749	-0.13769	-0.121298	-0.0445731	-0.215865	0.0405063
Phascogale tapoatafa	Dasyuromorphia	13.6965	2.61714	-0.187899	0.232399	-0.0315055	0.274762	0.130306	0.144523	0.214079	0.150772	0.291337	0.207237	0.229659	-0.504469	-0.0519393	-0.457438	-0.227372	-0.0509748	-0.153262	-0.0130002	-0.213402	0.0161882
Philander opossum	Didelphimorphia	15.0094	2.70868	-0.182842	0.270549	-0.0445624	0.281684	0.125832	0.13421	0.215296	0.122827	0.299272	0.184687	0.271732	-0.462545	-0.113875	-0.36467	-0.185894	-0.232099	-0.131906	-0.0084763	-0.253052	0.073833
Potos flavus	Carnivora	30.5857	3.42053	-0.231809	0.275616	-0.0483438	0.331948	0.137975	0.0702456	0.224631	0.0976262	0.314715	0.194491	0.274409	-0.444101	-0.122634	-0.338876	-0.174654	-0.211298	-0.125409	-0.0368652	-0.248879	0.0612136
Prionodon linsang	Carnivora	17.2996	2.85068	-0.239659	0.289367	-0.0233016	0.337335	0.117606	0.132706	0.210072	0.089899	0.283231	0.171238	0.251985	-0.465062	-0.126553	-0.339725	-0.0931711	-0.241373	-0.121149	-0.0741405	-0.259059	0.0997553
Procyon lotor	Carnivora	40.6332	3.70459	-0.239336	0.258902	-0.0463859	0.306779	0.116197	0.143615	0.241747	0.112966	0.341082	0.161072	0.27753	-0.450328	-0.139687	-0.324572	-0.15649	-0.199117	-0.145319	-0.0466428	-0.249338	0.0373259
Protoxerus stangeri	Rodentia	22.1127	3.09615	-0.163258	0.23632	-0.0243327	0.297467	0.0535454	0.13081	0.156074	0.145714	0.268416	0.246359	0.224175	-0.559963	-0.0901335	-0.433536	-0.183231	-0.148688	-0.0706373	0.0124587	-0.170617	0.0730593
Reithrodontomys megalotis	Rodentia	4.02746	1.39314	-0.177294	0.258869	-0.0382983	0.295603	0.0939708	0.116551	0.188953	0.108571	0.320165	0.260281	0.241349	-0.457519	-0.13476	-0.407912	-0.195972	-0.194898	-0.102367	-0.0403036	-0.195745	0.0607577
Saimirii sciurus	Primates	21.4047	3.06361	-0.193064	0.291812	-0.0536218	0.334025	0.0903452	0.154745	0.178861	0.127165	0.281071	0.242446	0.147351	-0.49727	-0.0873306	-0.399145	-0.120905	-0.243342	-0.054614	-0.0911261	-0.188093	0.0806894
Sarcophillus harrisi	Dasyuromorphia	38.2077	3.64304	-0.214894	0.240308	-0.0670855	0.278912	0.112461	0.129847	0.200371	0.135697	0.329237	0.218889	0.195142	-0.510218	-0.0782717	-0.441144	-0.138358	-0.0774108	-0.107831	-0.0156717	-0.230771	0.0407908
Sciurus carolinensis	Rodentia	20.591	3.02485	-0.168207	0.250907	-0.0170139	0.28742	0.0679682	0.120591	0.142446	0.134345	0.285582	0.272618	0.234229	-0.544381	-0.112462	-0.426342	-0.190906	-0.133465	-0.0718553	-0.00733158	-0.169781	0.0456391
Sciurus carolinensis 2	Rodentia	20.7921	3.03458	-0.168525	0.247588	-0.0335808	0.296962	0.0767839	0.127739	0.136335	0.132984	0.281954	0.266039	0.232013	-0.55032	-0.11107	-0.44054	-0.19524	-0.115496	-0.0763627	-0.00425115	-0.142308	0.0392945
Setifer setosus	Tenrecoidea	11.9954	2.48452	-0.186621	0.267319	-0.0197432	0.310432	0.135673	0.184135	0.211987	0.161282	0.244024	0.162356	0.234989	-0.476044	-0.0943065	-0.438079	-0.217152	-0.170936	-0.118793	-0.0174163	-0.190058	0.0169513
Solenodon paradoxus	Eulipotyphla	18.1275	2.89743	-0.214802	0.294541	-0.0568711	0.313408	0.126892	0.104241	0.202133	0.090779	0.313103	0.161592	0.312372	-0.481805	-0.0941331	-0.353436	-0.220853	-0.107829	-0.128934	-0.0440287	-0.238907	0.0225382
Spermophilus lateralis	Rodentia	11.7244	2.46167	-0.191991	0.261429	-0.0283233	0.298588	0.107035	0.12579	0.179676	0.146248	0.245007	0.228386	0.214812	-0.526751	-0.102625	-0.434003	-0.155312	-0.156291	-0.0679439	-0.0227707	-0.200335	0.0793749
Spilogale putorius	Carnivora	15.6615	2.7512	-0.2216	0.272339	-0.0186704	0.315752	0.104409	0.157842	0.186249	0.124844	0.288974	0.195358	0.205246	-0.495168	-0.10686	-0.403055	-0.108437	-0.174054	-0.0853559	-0.0401182	-0.243955	0.0462608
Suricata suricatta	Carnivora	20.6282	3.02666	-0.246273	0.271362	-0.0549278	0.32784	0.108068	0.155952	0.199883	0.13431	0.312265	0.2113	0.160508	-0.510239	-0.133134	-0.357067	-0.016698	-0.199078	-0.0898208	-0.0842002	-0.239871	0.0498218
Tamias striatus	Rodentia	9.49065	2.25031	-0.175078	0.253752	-0.0638104	0.310981	0.0901455	0.139037	0.145347	0.131213	0.263962	0.229719	0.212602	-0.564457	-0.0954897	-0.429598	-0.136906	-0.125634	-0.0612729	-0.0317114	-0.1795	0.0866986
Tamiasciurus hudsonicus	Rodentia	12.4854	2.52456	-0.175476	0.259251	-0.0304981	0.306452	0.0646672	0.123782	0.1668	0.135186	0.27846	0.235305	0.247878	-0.540048	-0.0954675	-0.400208	-0.220371	-0.159351	-0.0820538	-0.00448503	-0.153939	0.0441155
Tenrec ecaudatus	Tenrecoidea	20.0965	3.00055	-0.148386	0.307287	-0.0603976	0.327449	0.147453	0.135112	0.180384	0.133832	0.234761	0.151792	0.257381	-0.464644	-0.110104	-0.44555	-0.154341	-0.188883	-0.106144	-0.0282803	-0.240606	0.0718857
Thomomys bottae	Rodentia	11.8228	2.47003	-0.165821	0.242852	-0.0289453	0.290115	0.107081	0.146851	0.138072	0.153177	0.281027	0.289963	0.175428	-0.549135	-0.099117	-0.406527	-0.157108	-0.161476	-0.0508896	-0.0749451	-0.199728	0.0691245
Trichosurus vulpecula	Diprotodontia	36.8499	3.60685	-0.192622	0.221318	-0.0637767	0.275248	0.126547	0.143805	0.216293	0.145853	0.325961	0.248268	0.179207	-0.490212	-0.0765085	-0.429132	-0.185262	-0.140825	-0.121221	-0.0178697	-0.208618	0.0435464
Tupaia	Scadentia	11.04	2.40152	-0.208381	0.233353	-0.0364142	0.291725	0.0831311	0.120551	0.182594	0.14556	0.343997	0.243404	0.234348	-0.499249	-0.108907	-0.387613	-0.226341	-0.150189	-0.0972976	-0.0252069	-0.16673	0.0276644
Tupaia glis	Scadentia	10.291	2.33127	-0.194596	0.247805	-0.0327128	0.302909	0.0743588	0.125886	0.162823	0.130029	0.333304	0.247598	0.232502	-0.518277	-0.0974791	-0.378693	-0.208735	-0.146628	-0.0901113	-0.0432303	-0.179355	0.0326019
Tupaia tana	Scadentia	11.5053	2.44281	-0.206111	0.244842	-0.0425543	0.304137	0.0811794	0.114473	0.18839	0.141849	0.33951	0.235064	0.224075	-0.483977	-0.106969	-0.402458	-0.206145	-0.159767	-0.0977606	-0.0307029	-0.173615	0.03654
Viverricula indica	Carnivora	24.4251	3.19561	-0.253771	0.293898	-0.0640204	0.334292	0.080985	0.135796	0.236656	0.101254	0.297901	0.147027	0.236401	-0.500988	-0.126697	-0.340727	-0.0330932	-0.186493	-0.12077	-0.0649413	-0.253591	0.0808831

## Sheet: Distal femur
Id	Order	Centroid Size	Log Centroid Size	ProcCoord1	ProcCoord2	ProcCoord3	ProcCoord4	ProcCoord5	ProcCoord6	ProcCoord7	ProcCoord8	ProcCoord9	ProcCoord10	ProcCoord11	ProcCoord12	ProcCoord13	ProcCoord14	ProcCoord15	ProcCoord16
Acrobates pygmaeus	Diprotodontia	3.08574	1.12679	-0.319	0.293671	-0.170028	0.31456	0.10285	0.20804	0.430126	0.169208	-0.00290756	0.0395112	-0.228775	-0.334117	0.184724	-0.359311	0.00301093	-0.331562
Ailurus fulgens	Carnivora	23.4981	3.15692	-0.36633	0.315416	-0.0793309	0.292524	0.133104	0.206649	0.386566	0.217465	-0.0211243	-0.0138753	-0.224294	-0.322758	0.185774	-0.350737	-0.014365	-0.344684
Antechinus swainsoni	Dasyuromorphia	5.67748	1.73651	-0.343787	0.342983	-0.0749373	0.296554	0.101714	0.196595	0.358904	0.212471	-0.0107442	0.0107877	-0.213836	-0.342853	0.190151	-0.380159	-0.00746501	-0.336378
Atelerix albiventris	Eulipotyphla	7.41562	2.00359	-0.35837	0.318449	-0.0697473	0.311751	0.0968925	0.21435	0.365668	0.196476	0.0105474	0.000641949	-0.226097	-0.346936	0.19739	-0.380511	-0.0162839	-0.31422
Bassaricyon alleni	Carnivora	15.1596	2.71864	-0.34139	0.307066	-0.0968198	0.263621	0.143328	0.221483	0.375719	0.254108	0.0182942	0.0345779	-0.182855	-0.343745	0.112801	-0.371512	-0.0290778	-0.365599
Bassariscus astutus	Carnivora	15.8462	2.76293	-0.323078	0.311082	-0.0899824	0.287059	0.137431	0.23406	0.330745	0.25271	0.0464367	0.045779	-0.165778	-0.365899	0.0917683	-0.393577	-0.027543	-0.371214
Caenolestes fuliginosus	Didelphimorphia	3.50591	1.25445	-0.341084	0.323259	-0.104334	0.293717	0.118771	0.202527	0.348949	0.207489	0.0390414	0.0371817	-0.233984	-0.342161	0.187575	-0.376584	-0.0149349	-0.345428
Callithrix jacchus	Primates	11.0539	2.40279	-0.340927	0.299512	-0.103224	0.290805	0.120586	0.19397	0.388865	0.24144	0.0121545	0.0718976	-0.154335	-0.345866	0.0991189	-0.398097	-0.022239	-0.353661
Caluromys lanatus	Didelphimorphia	9.0973	2.20798	-0.324392	0.358955	-0.131451	0.274269	0.105035	0.184988	0.383568	0.178187	-0.0424837	0.0258798	-0.251275	-0.312727	0.262502	-0.377345	-0.00150146	-0.332207
Cavia porcellus	Rodentia	14.7688	2.69252	-0.248275	0.334758	-0.0906861	0.318698	0.0861108	0.22374	0.295691	0.248258	0.0168295	0.125827	-0.0942302	-0.407581	0.0602215	-0.440609	-0.0256613	-0.403091
Cheirogaleus major	Primates	14.2633	2.65769	-0.30842	0.28341	-0.135773	0.320335	0.136656	0.233382	0.339021	0.270937	0.0891786	0.00713118	-0.165407	-0.336535	0.0728911	-0.425244	-0.0281472	-0.353416
Chinchilla laniger	Rodentia	12.4491	2.52165	-0.287626	0.330948	-0.0848848	0.287446	0.114076	0.226746	0.32987	0.24456	0.00130491	0.0726485	-0.152727	-0.391494	0.112894	-0.392845	-0.0329075	-0.378009
Chiropotes satanus	Primates	20.4419	3.01758	-0.401364	0.301899	-0.114272	0.267127	0.162873	0.217732	0.402567	0.213225	0.0255798	-0.00561588	-0.209522	-0.30132	0.150901	-0.370416	-0.0167637	-0.32263
Coendu villosus	Rodentia	13.7861	2.62366	-0.324964	0.338325	-0.101046	0.295383	0.10483	0.204634	0.354641	0.227114	0.0311778	0.0378753	-0.179974	-0.37576	0.117049	-0.383173	-0.00171421	-0.344399
Crocidura olivieri	Eulipotyphla	4.36051	1.47259	-0.34803	0.309875	-0.107425	0.275284	0.141989	0.228729	0.382613	0.245926	0.0174126	-0.0469518	-0.231726	-0.310532	0.178662	-0.36398	-0.0334938	-0.33835
Dactylopsida palpator	Diprotodontia	10.5276	2.354	-0.353361	0.339607	-0.13606	0.30964	0.0942163	0.179277	0.412826	0.172432	-0.016572	-0.0337651	-0.272584	-0.284364	0.250169	-0.342357	0.0213653	-0.34047
Dasycercus cristicaudata	Dasyuromorphia	4.73549	1.55509	-0.317095	0.306932	-0.0611705	0.310584	0.0986371	0.212528	0.328989	0.21166	0.0136983	0.081634	-0.215807	-0.380536	0.179997	-0.396802	-0.0272493	-0.346
Dasyprocta punctata	Rodentia	32.2021	3.47203	-0.283342	0.32757	-0.0748641	0.279572	0.112609	0.240777	0.327085	0.261542	0.00114523	0.0847293	-0.122108	-0.397543	0.0613406	-0.412462	-0.0218664	-0.384185
Dasyurus geoffroii	Dasyuromorphia	16.5042	2.80361	-0.318473	0.303842	-0.0497788	0.292641	0.0632063	0.21946	0.362603	0.212804	-0.0149075	0.0978573	-0.197174	-0.333352	0.170165	-0.410511	-0.0156415	-0.382741
Dasyurus maculatus	Dasyuromorphia	18.8819	2.93821	-0.378907	0.326454	-0.0944376	0.284169	0.115584	0.202583	0.382091	0.166613	0.0074138	0.0666465	-0.195663	-0.340504	0.192615	-0.367174	-0.0286963	-0.338787
Didelphis virginiana	Didelphimorphia	17.7716	2.8776	-0.339913	0.301644	-0.14393	0.289083	0.0949194	0.214298	0.426306	0.163871	-0.000727917	0.0325022	-0.26104	-0.312803	0.228034	-0.356416	-0.00364787	-0.33218
Echimys	Rodentia	14.4027	2.66741	-0.338366	0.316459	-0.109114	0.273469	0.122244	0.230325	0.407579	0.230085	-0.0167493	0.0231204	-0.146762	-0.350666	0.0974599	-0.381719	-0.0162924	-0.341075
Echinoprocta rufescens	Rodentia	16.3988	2.79721	-0.358626	0.341416	-0.0974136	0.286258	0.115409	0.203136	0.377811	0.230689	0.021445	0.00120422	-0.159489	-0.352524	0.116246	-0.386411	-0.0153827	-0.323769
Eupleres goudotii	Carnivora	22.5137	3.11412	-0.322648	0.308625	-0.0697869	0.292758	0.112492	0.235658	0.362047	0.251211	-0.00439228	0.0236541	-0.16118	-0.3635	0.101769	-0.405036	-0.0183007	-0.343371
Fossa fossana	Carnivora	19.6383	2.97748	-0.343473	0.301768	-0.0948289	0.275606	0.147519	0.228148	0.374158	0.246007	0.00521462	0.04711	-0.143546	-0.365124	0.0918121	-0.405363	-0.0368549	-0.328152
Galidia elegans	Carnivora	13.3203	2.58929	-0.331094	0.284474	-0.0884973	0.282249	0.125476	0.238903	0.367126	0.257828	0.0452305	0.0451221	-0.176079	-0.355353	0.0860895	-0.391854	-0.0282522	-0.361368
Galidictis fasciata	Carnivora	14.1294	2.64826	-0.312279	0.32467	-0.103289	0.314225	0.121225	0.236371	0.346514	0.240404	0.0166788	-0.000461037	-0.140067	-0.356951	0.095791	-0.390774	-0.0245743	-0.367485
Genetta maculata	Carnivora	19.259	2.95798	-0.314647	0.291172	-0.0961838	0.293984	0.126594	0.234622	0.353112	0.250311	0.0279656	0.0595195	-0.159515	-0.352707	0.096351	-0.40551	-0.0336765	-0.371391
Glis glis	Rodentia	6.03126	1.79696	-0.322245	0.309492	-0.0878873	0.263782	0.128351	0.21453	0.338082	0.246363	0.031999	0.107321	-0.180247	-0.350384	0.116465	-0.407705	-0.024518	-0.383397
Heliosciurus rufobrachium	Rodentia	10.1385	2.31634	-0.30905	0.314836	-0.0923864	0.283501	0.112991	0.238752	0.360293	0.23501	0.00461262	0.0586478	-0.151701	-0.373548	0.104133	-0.395054	-0.0288923	-0.362145
Hespestes auropunctatus	Carnivora	11.8993	2.47648	-0.279803	0.320903	-0.0680014	0.299802	0.115665	0.250216	0.308371	0.275433	0.0228175	0.0432059	-0.129573	-0.395208	0.0656295	-0.409498	-0.0351056	-0.384855
Isoodon obesulus	Peramelomorphia	21.3389	3.06053	-0.247344	0.348669	-0.0934922	0.343891	0.0930109	0.235752	0.295933	0.25481	0.0035562	0.00978494	-0.123722	-0.402813	0.0874477	-0.418832	-0.0153897	-0.371261
Kerodon rupestris	Rodentia	15.1021	2.71483	-0.304658	0.322997	-0.0562845	0.274355	0.105833	0.241925	0.340674	0.247731	-0.00518121	0.0634193	-0.161463	-0.392291	0.109725	-0.396186	-0.0286449	-0.361949
Macrotis lagotis	Peramelomorphia	21.299	3.05866	-0.35474	0.305692	-0.0961693	0.290912	0.149638	0.242214	0.369433	0.214439	0.0145833	0.025869	-0.16227	-0.375374	0.104735	-0.372568	-0.0252098	-0.331185
Marmosa murina	Didelphimorphia	4.20083	1.43528	-0.347441	0.285727	-0.163864	0.276142	0.115414	0.191712	0.460814	0.172625	-0.0215169	0.0255733	-0.300653	-0.282118	0.259965	-0.330152	-0.00271857	-0.339509
Marmosops noctivagus	Didelphimorphia	5.28534	1.66494	-0.291816	0.303945	-0.130932	0.30472	0.0711476	0.199544	0.430968	0.178784	-0.0551302	0.0894604	-0.202367	-0.362364	0.187471	-0.366451	-0.00934183	-0.347638
Marmota monax	Rodentia	19.1874	2.95426	-0.317467	0.336487	-0.071996	0.271355	0.0983851	0.223251	0.359804	0.259471	0.0144874	0.0215525	-0.175678	-0.374118	0.104327	-0.382567	-0.0118625	-0.355432
Martes pennanti	Carnivora	22.0598	3.09376	-0.323464	0.316153	-0.106166	0.290428	0.119919	0.245372	0.372358	0.2399	0.0176563	-0.0150642	-0.171156	-0.343805	0.120278	-0.380711	-0.0294257	-0.352273
Metachirus nudicaudatus	Didelphimorphia	10.4031	2.3421	-0.287613	0.302517	-0.115703	0.300928	0.0829054	0.223432	0.388134	0.220734	-0.00592996	0.0494905	-0.200209	-0.350204	0.162262	-0.385204	-0.023847	-0.361693
Metachirus sp	Didelphimorphia	8.49381	2.13934	-0.311645	0.310328	-0.100695	0.300814	0.0935547	0.230688	0.378707	0.203247	-0.0205109	0.0481056	-0.205456	-0.345772	0.140882	-0.397099	0.0251635	-0.350312
Microcebus murinus	Primates	5.81258	1.76002	-0.292241	0.286282	-0.120571	0.278865	0.14574	0.256017	0.320406	0.268615	0.0665921	0.0750612	-0.164908	-0.347326	0.0667296	-0.439098	-0.0217469	-0.378417
Microgale drouhardi	Tenrecoidea	3.48605	1.24877	-0.312483	0.328196	-0.0613691	0.291993	0.108055	0.231878	0.32826	0.276546	0.0233433	0.0203935	-0.130882	-0.369652	0.0802365	-0.424372	-0.0351607	-0.354982
Microtus	Rodentia	4.74687	1.55748	-0.285568	0.345894	-0.112731	0.315107	0.110822	0.216035	0.325565	0.243114	0.0155136	0.0489898	-0.11006	-0.38617	0.075611	-0.417643	-0.0191524	-0.365327
Mungoictis decemlineata	Carnivora	13.9174	2.63314	-0.314373	0.325184	-0.0838532	0.283374	0.115527	0.234216	0.329692	0.244603	0.0300303	0.0664917	-0.143807	-0.363153	0.0882224	-0.412635	-0.021439	-0.37808
Mungos mungo	Carnivora	14.868	2.69921	-0.291465	0.326659	-0.081357	0.2837	0.131628	0.245121	0.323114	0.265582	0.0111543	0.0563931	-0.122878	-0.390985	0.0623235	-0.394673	-0.0325198	-0.391797
Mustela nigripes	Carnivora	12.4643	2.52287	-0.324589	0.307647	-0.101916	0.274008	0.14037	0.238687	0.364687	0.231175	-0.00817079	0.0658339	-0.15498	-0.358335	0.0966131	-0.408651	-0.012014	-0.350365
Myoictis melas	Dasyuromorphia	8.47795	2.13747	-0.323609	0.320042	-0.0833846	0.290024	0.0886077	0.214527	0.359973	0.210112	0.010225	0.105627	-0.146652	-0.371965	0.1208	-0.413191	-0.0259592	-0.355177
Nandinia binotata	Carnivora	19.399	2.96522	-0.338571	0.325932	-0.111768	0.293879	0.146301	0.219005	0.352644	0.241764	0.0307312	0.00901852	-0.155677	-0.34888	0.101425	-0.378317	-0.0250847	-0.3624
Nasua nasua	Carnivora	29.1607	3.37282	-0.380554	0.303356	-0.0853161	0.290009	0.134857	0.227227	0.389079	0.214368	-0.00701013	-0.00627082	-0.189829	-0.294918	0.149087	-0.38723	-0.0103148	-0.346542
Neotoma cinerea	Rodentia	9.2626	2.22598	-0.267204	0.298586	-0.0720284	0.240681	0.1281	0.283439	0.337004	0.275877	-0.014896	0.101362	-0.142508	-0.389599	0.0674274	-0.423551	-0.0358957	-0.386795
Paradoxurus hermaphroditus	Carnivora	19.2649	2.95829	-0.351304	0.304815	-0.138848	0.263125	0.212844	0.243885	0.342309	0.222482	0.0284658	0.0546014	-0.164391	-0.351744	0.103034	-0.385805	-0.0321099	-0.351359
Perameles nasuta	Peramelomorphia	19.0105	2.94499	-0.280871	0.312153	-0.107556	0.311502	0.127225	0.24094	0.315668	0.225397	0.0206449	0.100624	-0.134326	-0.411767	0.0763038	-0.421372	-0.0170885	-0.357475
Petaurus norfolcensis	Diprotodontia	6.48361	1.86928	-0.305511	0.293456	-0.152741	0.274336	0.0694677	0.191533	0.483491	0.185816	-0.0567294	0.0475207	-0.24411	-0.309671	0.266859	-0.330079	-0.0607273	-0.352912
Phalanger sericeus	Diprotodontia	18.628	2.92467	-0.366829	0.317109	-0.164981	0.26688	0.148745	0.203865	0.440475	0.171933	-0.0230905	-0.00649383	-0.227719	-0.307546	0.252861	-0.346309	-0.0594614	-0.299439
Phascogale tapoatafa	Dasyuromorphia	8.34292	2.12141	-0.312574	0.326212	-0.107195	0.287009	0.0911393	0.204075	0.371281	0.213567	-0.00112996	0.0524854	-0.203487	-0.338182	0.192859	-0.399781	-0.0308926	-0.345385
Philander opossum	Didelphimorphia	9.60442	2.26222	-0.356326	0.322728	-0.141729	0.30216	0.121226	0.224411	0.414924	0.182605	0.00706803	-0.0497372	-0.218508	-0.329178	0.197192	-0.344727	-0.0238472	-0.308261
Potos flavus	Carnivora	21.6571	3.07533	-0.386719	0.314732	-0.122697	0.294072	0.163714	0.202901	0.402486	0.218778	0.0132471	-0.0408503	-0.198629	-0.322153	0.148827	-0.344767	-0.0202292	-0.322713
Prionodon linsang	Carnivora	14.9795	2.70668	-0.349743	0.337306	-0.078486	0.291567	0.0977348	0.204898	0.386038	0.22825	-0.00073058	0.0143603	-0.155766	-0.363347	0.115302	-0.373885	-0.0143499	-0.33915
Procyon lotor	Carnivora	30.4404	3.41577	-0.357527	0.352436	-0.105858	0.284688	0.115446	0.204	0.374671	0.210908	0.0227377	-0.014143	-0.188221	-0.33968	0.169855	-0.350989	-0.0311043	-0.34722
Protoxerus stangeri	Rodentia	14.0837	2.64502	-0.313177	0.323521	-0.132288	0.277988	0.141857	0.238246	0.365238	0.253077	0.0281988	-0.0134785	-0.186467	-0.348912	0.0990384	-0.382434	-0.0023995	-0.348007
Pseudocheirus peregrinus	Diprotodontia	11.2436	2.4198	-0.315721	0.310047	-0.135326	0.26714	0.0419759	0.184429	0.475137	0.194564	-0.0329647	0.0590787	-0.234893	-0.313021	0.221703	-0.359654	-0.0199106	-0.342584
Reithrodontomys megalotis	Rodentia	3.27189	1.18537	-0.306356	0.306824	-0.0925407	0.29819	0.136145	0.240355	0.32348	0.278027	0.0589293	0.0202567	-0.150821	-0.376762	0.0689219	-0.405426	-0.0377585	-0.361464
Saimirii sciurus	Primates	14.4759	2.67249	-0.359549	0.324744	-0.128194	0.30689	0.133957	0.186986	0.384444	0.2235	0.0271725	0.00548441	-0.172455	-0.33678	0.114817	-0.383097	-0.000191948	-0.327727
Sarcophillus harrisi	Dasyuromorphia	25.3499	3.23278	-0.352385	0.277197	-0.0671386	0.263558	0.0799907	0.257133	0.42719	0.212721	-0.00813323	0.00206552	-0.24599	-0.316369	0.210002	-0.378315	-0.043536	-0.317991
Sciurus carolinensis	Rodentia	14.2983	2.66014	-0.291032	0.321584	-0.101628	0.283485	0.121734	0.239512	0.328792	0.243027	0.0192128	0.0786994	-0.143014	-0.37753	0.0934113	-0.418871	-0.0274768	-0.369906
Sciurus carolinensis 2	Rodentia	13.394	2.59481	-0.29901	0.307432	-0.102088	0.285922	0.121643	0.243318	0.337033	0.249098	0.0463635	0.0478586	-0.179278	-0.376303	0.110825	-0.397456	-0.0354873	-0.359869
Setifer setosus	Tenrecoidea	7.45626	2.00905	-0.343372	0.313024	-0.0928145	0.267936	0.117586	0.233751	0.381782	0.25475	0.0334452	-0.0208046	-0.202839	-0.336502	0.139471	-0.385133	-0.0332587	-0.327022
Setifer setosus 2	Tenrecoidea	7.01434	1.94796	-0.336775	0.303795	-0.134666	0.325796	0.144589	0.240121	0.39253	0.195925	-0.0242074	-0.0282076	-0.166801	-0.33593	0.145425	-0.378803	-0.020095	-0.322697
Solenodon paradoxus	Eulipotyphla	13.898	2.63174	-0.32925	0.323064	-0.128749	0.272992	0.155868	0.224879	0.371422	0.243062	0.0120723	-0.0227222	-0.216168	-0.335862	0.152891	-0.364785	-0.0180856	-0.340628
Solenodon paradoxus 2	Eulipotyphla	14.3394	2.66301	-0.312124	0.319961	-0.0911391	0.261771	0.119205	0.253573	0.396114	0.275002	-0.0165287	-0.0346866	-0.166179	-0.352039	0.09412	-0.368896	-0.0234683	-0.354685
Spermophilus lateralis	Rodentia	8.09417	2.09114	-0.286302	0.328544	-0.0878701	0.296739	0.110024	0.235185	0.316732	0.249864	0.0316116	0.0675774	-0.142222	-0.394625	0.0847113	-0.405253	-0.0266841	-0.378032
Spilogale putorius	Carnivora	10.2107	2.32344	-0.347017	0.347696	-0.0972621	0.268144	0.13273	0.217051	0.372523	0.238965	-0.00184103	-0.00334652	-0.163278	-0.350387	0.116008	-0.37614	-0.0118634	-0.341984
Suricata suricatta	Carnivora	14.5468	2.67737	-0.326668	0.332975	-0.0687523	0.301862	0.108954	0.228124	0.347751	0.241102	0.005051	0.0105512	-0.149835	-0.372178	0.103759	-0.383749	-0.0202596	-0.358688
Tamias striatus	Rodentia	6.67101	1.89777	-0.291453	0.315369	-0.0928787	0.289628	0.130489	0.230727	0.321488	0.22886	0.00391493	0.114644	-0.149412	-0.395416	0.103797	-0.410624	-0.0259451	-0.373188
Tamiasciurus hudsonicus	Rodentia	8.52852	2.14342	-0.285706	0.312991	-0.103847	0.286687	0.120905	0.244107	0.333277	0.256195	0.0319148	0.0615582	-0.15424	-0.372844	0.0820993	-0.400525	-0.0244028	-0.388169
Tenrec ecaudatus	Tenrecoidea	14.5612	2.67836	-0.337595	0.300372	-0.054366	0.309028	0.0956438	0.23619	0.357445	0.25353	0.0403588	-0.0189132	-0.197022	-0.364659	0.130243	-0.38643	-0.0347075	-0.329118
Tenrec ecaudatus 2	Tenrecoidea	13.6782	2.6158	-0.312639	0.31867	-0.135221	0.310331	0.143933	0.229254	0.36366	0.241294	0.0133574	0.000760921	-0.135018	-0.360601	0.0821107	-0.394159	-0.0201827	-0.34555
Thomomys bottae	Rodentia	7.36854	1.99722	-0.323926	0.327188	-0.0676817	0.284404	0.0918193	0.209984	0.350101	0.256543	0.0362407	0.063596	-0.147047	-0.36579	0.0890468	-0.38838	-0.0285531	-0.387545
Trichosurus vulpecula	Diprotodontia	23.2843	3.14778	-0.340411	0.301099	-0.165102	0.288734	0.114537	0.203974	0.45196	0.185052	-0.0165638	-0.000828573	-0.243373	-0.306691	0.203918	-0.34245	-0.00496516	-0.32889
Tupaia	Scadentia	8.27363	2.11307	-0.302945	0.296736	-0.114153	0.292036	0.149169	0.244036	0.339341	0.238169	0.0198637	0.0524065	-0.188966	-0.361349	0.110378	-0.395682	-0.0126883	-0.366353
Tupaia 2	Scadentia	8.04615	2.08519	-0.301423	0.321998	-0.089541	0.290372	0.120904	0.233404	0.322957	0.247358	0.0346995	0.0522616	-0.168476	-0.381033	0.111784	-0.402868	-0.0309049	-0.361493
Tupaia glis	Scadentia	7.46826	2.01066	-0.304245	0.3092	-0.0967935	0.2874	0.135377	0.240443	0.331801	0.24268	0.0217253	0.0548197	-0.1745	-0.371826	0.11646	-0.403494	-0.0298253	-0.359223
Viverricula indica	Carnivora	23.1346	3.14133	-0.270943	0.337099	-0.070038	0.295007	0.114736	0.266348	0.304236	0.243924	-0.0154769	0.0459654	-0.138633	-0.40206	0.092319	-0.414521	-0.0162002	-0.371763

## Sheet: Proximal tibia
Id	Order	Centroid Size	Log Centroid Size	ProcCoord1	ProcCoord2	ProcCoord3	ProcCoord4	ProcCoord5	ProcCoord6	ProcCoord7	ProcCoord8	ProcCoord9	ProcCoord10	ProcCoord11	ProcCoord12	ProcCoord13	ProcCoord14	ProcCoord15	ProcCoord16	ProcCoord17	ProcCoord18	ProcCoord19	ProcCoord20
Ailurus_R	Carnivora	26.2428	3.26739	0.110938	0.098656	0.102935	0.232382	-0.149836	0.384138	-0.310582	0.164155	-0.272968	-0.104824	-0.260829	-0.285953	-0.0666207	-0.280826	0.220003	-0.243689	0.389504	-0.0638987	0.237457	0.0998597
Antechinus_L	Dasyuromorphia	6.13147	1.81343	0.152033	0.0739343	0.0825208	0.21656	-0.113547	0.312888	-0.335445	0.162199	-0.330253	-0.0110534	-0.297225	-0.295825	0.0306238	-0.295259	0.218567	-0.26348	0.359444	-0.0132453	0.233281	0.113282
Bassariscus_R	Carnivora	16.6097	2.80999	0.128954	0.104846	0.0859228	0.191554	-0.147004	0.34513	-0.318836	0.242481	-0.324393	-0.117329	-0.247889	-0.279022	-0.0120949	-0.289473	0.209673	-0.231657	0.361076	-0.0382243	0.264592	0.071694
Caenolestes_R	Didelphimorphia	3.55351	1.26794	0.0974066	0.0818594	0.0923906	0.217718	-0.139932	0.335842	-0.249045	0.305323	-0.338892	-0.109777	-0.228942	-0.323253	-0.0138209	-0.322099	0.248353	-0.240016	0.31918	-0.0247233	0.213301	0.0791273
Callithrix_R	Primates	10.8921	2.38804	0.0727792	0.0578019	0.0543396	0.167337	-0.1339	0.313313	-0.290063	0.259389	-0.378752	0.0500742	-0.240091	-0.302558	0.0602984	-0.352719	0.301674	-0.220907	0.351966	-0.0409439	0.20175	0.0692124
Caluromys_R	Didelphimorphia	9.98072	2.30065	0.1307	0.124277	0.0824362	0.178172	-0.0513499	0.267814	-0.32901	0.235607	-0.349313	-0.0494386	-0.256678	-0.291556	0.00636482	-0.344372	0.224147	-0.308836	0.320018	0.0680109	0.222685	0.120321
Cavia_R	Rodentia	13.6582	2.61434	0.0582705	0.0530554	0.052776	0.215172	-0.0972033	0.337818	-0.274547	0.226721	-0.309539	-0.0181383	-0.236893	-0.315359	0.0035676	-0.343839	0.220895	-0.287482	0.387255	-0.00534567	0.195418	0.137397
Chinchilla_L	Rodentia	12.4565	2.52224	0.0769874	0.0651553	0.100296	0.152027	-0.090327	0.347684	-0.302943	0.209492	-0.294073	0.0205272	-0.272504	-0.340411	-0.0141948	-0.354738	0.260518	-0.267325	0.329399	0.0480852	0.206842	0.119505
Citellus_L	Rodentia	7.74883	2.04754	0.12944	0.106822	0.0285295	0.226147	-0.111693	0.338921	-0.314309	0.193386	-0.322714	-0.091183	-0.222098	-0.262754	-0.0149971	-0.299458	0.191322	-0.293073	0.386777	-0.0629675	0.249744	0.144159
Cuniculus_R	Rodentia	34.8627	3.55142	0.0933853	0.119477	0.0591075	0.173851	-0.0481009	0.328823	-0.278737	0.281057	-0.267332	-0.101655	-0.262218	-0.325296	-0.0877169	-0.371211	0.288064	-0.247422	0.337109	0.0332443	0.166438	0.109131
Dactylopsila_L	Diprotodontia	12.1917	2.50076	0.0631312	0.138858	0.0370202	0.234992	-0.0240225	0.274075	-0.294321	0.191586	-0.309041	0.0425626	-0.26811	-0.342189	-0.0118507	-0.381312	0.29188	-0.275118	0.334214	-0.0125013	0.181099	0.129047
Dasyurus_L	Dasyuromorphia	19.8182	2.9866	0.0899007	0.108849	0.0673881	0.194083	-0.0238513	0.268013	-0.288627	0.258396	-0.347626	0.0105065	-0.258661	-0.351285	0.0237782	-0.372243	0.250546	-0.301469	0.312346	0.0866787	0.174805	0.0984715
Didelphis_R	Didelphimorphia	19.2055	2.9552	0.151709	0.144198	0.0869003	0.207627	-0.0882336	0.310023	-0.304694	0.155531	-0.327221	-0.0880014	-0.301893	-0.302375	-0.0118592	-0.283887	0.17814	-0.286794	0.370091	0.0221346	0.247061	0.121544
Echimys_L	Rodentia	13.0003	2.56497	0.081337	0.0877276	0.0735021	0.176659	0.000589789	0.301483	-0.329108	0.275612	-0.337296	-0.0378422	-0.283617	-0.368685	0.0279023	-0.316812	0.272721	-0.231063	0.304295	0.0227397	0.189674	0.0901806
Erinaceus_L	Eulipotyphla	8.42561	2.13128	0.0194262	0.0839853	0.0536092	0.181522	-0.0158407	0.325621	-0.240527	0.285032	-0.304184	-0.092269	-0.28232	-0.338572	-0.0392473	-0.342292	0.296435	-0.26947	0.364083	0.0561155	0.148565	0.110327
Eupleres_L	Carnivora	23.5978	3.16115	0.110743	0.0857754	0.0836536	0.20975	-0.105458	0.362986	-0.330078	0.224438	-0.298498	-0.0782773	-0.230075	-0.34151	-0.0647008	-0.278994	0.234356	-0.235429	0.329595	-0.0172147	0.270462	0.0684745
Fossa_L	Carnivora	16.8317	2.82326	0.0760282	0.111315	0.0820129	0.161686	-0.0926934	0.39092	-0.307848	0.228093	-0.297558	-0.0548186	-0.224867	-0.308953	-0.0158237	-0.32363	0.254443	-0.279907	0.348047	-0.0298728	0.178259	0.105168
Galidia_R	Carnivora	14.813	2.6955	0.0588125	0.11639	0.0819633	0.174337	-0.104267	0.382528	-0.279941	0.268253	-0.30635	-0.103103	-0.260976	-0.33098	0.0622922	-0.292151	0.198448	-0.261031	0.354349	-0.0725343	0.195669	0.118292
Galidictis_L	Carnivora	13.411	2.59608	0.0647695	0.114203	0.0111651	0.237038	-0.0928125	0.327097	-0.269079	0.17752	-0.28086	-0.0116243	-0.250994	-0.314537	-0.0553358	-0.326369	0.266071	-0.29187	0.405187	-0.0421902	0.201889	0.130732
Glis_L	Rodentia	6.74386	1.90863	0.0918378	0.129529	0.080129	0.22914	-0.141774	0.314813	-0.301498	0.194442	-0.328402	-0.0711582	-0.230575	-0.240034	-0.0224187	-0.299443	0.253759	-0.342335	0.355292	-0.00946222	0.243649	0.0945091
Heliosciurus_L	Rodentia	10.8227	2.38165	0.117223	0.141399	0.0654021	0.226733	-0.0419363	0.34352	-0.334224	0.205783	-0.349934	-0.0686978	-0.238855	-0.316171	0.0181118	-0.328974	0.221125	-0.22956	0.305816	-0.0482353	0.237271	0.0742035
Kerodon_L	Rodentia	13.4289	2.59741	0.0234606	0.027283	0.0706604	0.174916	-0.0518554	0.355899	-0.299424	0.267759	-0.275916	-0.0814639	-0.292694	-0.316094	0.00436512	-0.326004	0.257127	-0.246951	0.36694	0.0109614	0.197336	0.133694
Macrotis_R	Peramelomorphia	20.5288	3.02183	0.0957067	0.0602081	0.0683772	0.205912	-0.048563	0.339804	-0.281451	0.260732	-0.340493	-0.110167	-0.284982	-0.360874	-0.0168116	-0.286226	0.234946	-0.195288	0.347508	0.00997318	0.225763	0.0759257
Martes_R	Carnivora	26.5971	3.2808	0.0953977	0.112966	0.06894	0.202792	-0.0911784	0.361853	-0.347523	0.167403	-0.313106	0.0167809	-0.22364	-0.301666	0.0233109	-0.31352	0.236342	-0.299385	0.358577	-0.0581619	0.192881	0.110937
Metachirus_R	Didelphimorphia	10.6664	2.3671	0.129127	0.126665	0.151496	0.251804	-0.0864353	0.314938	-0.315246	0.133374	-0.326109	-0.0758867	-0.29227	-0.272461	-0.0419491	-0.344105	0.240373	-0.239274	0.338873	-0.0233331	0.202142	0.128279
Microcebus_L	Primates	5.91741	1.7779	0.0836101	0.0861393	0.101024	0.194599	-0.0905213	0.334041	-0.285697	0.24825	-0.311599	-0.0122395	-0.299653	-0.410037	0.052779	-0.296603	0.21003	-0.216686	0.329787	-0.0203136	0.210239	0.0928488
Microgale_L	Tenrecoidea	2.96262	1.08608	0.0686204	0.0977941	0.081856	0.20545	-0.0439891	0.302705	-0.304269	0.209637	-0.339138	0.0125885	-0.265182	-0.350519	0.0148142	-0.32673	0.250883	-0.254783	0.37866	-0.000941985	0.157745	0.1048
Mungotictis_L	Carnivora	14.7134	2.68876	0.119592	0.11728	0.10743	0.17597	-0.137616	0.388339	-0.279416	0.200632	-0.316442	-0.131676	-0.291689	-0.283944	0.00487938	-0.282668	0.223575	-0.242199	0.353613	-0.0647607	0.216073	0.123025
Mustela_R	Carnivora	13.1977	2.58004	0.115319	0.10953	0.115074	0.190309	-0.120463	0.390427	-0.302848	0.19739	-0.320196	-0.102793	-0.243267	-0.302354	-0.0133017	-0.291859	0.203213	-0.257899	0.350891	-0.0439405	0.215578	0.111189
Nandinia_L	Carnivora	21.1794	3.05303	0.103143	0.116428	0.0991856	0.218761	-0.0954491	0.357484	-0.278374	0.246576	-0.310731	-0.153667	-0.24137	-0.332989	-0.06924	-0.296887	0.205608	-0.239467	0.33252	0.00423161	0.254707	0.0795281
Nasua_R	Carnivora	29.2716	3.37662	0.101594	0.0894482	0.0777525	0.193113	-0.103276	0.346092	-0.293176	0.193915	-0.290727	-0.0564357	-0.300387	-0.30502	-0.0518945	-0.303205	0.301343	-0.249332	0.348915	-0.00473395	0.209856	0.0961583
Paradoxurus_L	Carnivora	19.7071	2.98098	0.111328	0.0760192	0.0841238	0.201957	-0.113678	0.362987	-0.324695	0.23586	-0.296191	-0.0924792	-0.242878	-0.331588	-0.0651688	-0.27436	0.248057	-0.231986	0.329908	-0.0120493	0.269193	0.065639
Phalanger_L	Diprotodontia	20.393	3.01519	0.117743	0.100976	0.0297149	0.19639	-0.0576349	0.295572	-0.330405	0.124318	-0.347155	0.00783245	-0.31843	-0.241316	0.0293698	-0.330224	0.274805	-0.28119	0.383836	0.00331998	0.218156	0.124321
Phascogale_R	Dasyuromorphia	8.10614	2.09262	0.108008	0.129861	0.080349	0.20338	-0.00678915	0.27466	-0.298513	0.236422	-0.33858	-0.038995	-0.3065	-0.34898	0.0105178	-0.361165	0.259265	-0.242617	0.299127	0.0580377	0.193115	0.0893964
Potos_L	Carnivora	25.7169	3.24715	0.111608	0.108239	0.0906869	0.208055	-0.0653007	0.381146	-0.359545	0.163714	-0.289308	-0.0835538	-0.254739	-0.285343	-0.0183914	-0.297241	0.209575	-0.285338	0.344413	-0.0112373	0.231001	0.101559
Procyon_R	Carnivora	33.9021	3.52348	0.102876	0.102609	0.0947226	0.203381	-0.0494247	0.37137	-0.3309	0.231837	-0.308444	-0.16125	-0.252454	-0.2764	-0.0515679	-0.28626	0.268694	-0.248928	0.348953	-0.0385137	0.177544	0.102155
Protoxerus_R	Rodentia	15.047	2.71118	0.083598	0.098941	0.0768463	0.177972	-0.0626363	0.318788	-0.297801	0.259412	-0.343093	-0.0635318	-0.257167	-0.339736	-0.000933284	-0.323687	0.246141	-0.217064	0.33979	-0.0227099	0.215256	0.111615
Sarcophilus_R	Dasyuromorphia	24.2236	3.18733	0.0947302	0.144117	0.081021	0.188448	0.0130283	0.287836	-0.271221	0.236458	-0.348884	-0.104136	-0.280244	-0.315407	-0.0141264	-0.34251	0.246419	-0.307123	0.340768	0.0586496	0.138509	0.153668
Sciurus_L	Rodentia	13.7709	2.62255	0.0819256	0.104648	0.0836786	0.190554	-0.0868982	0.380976	-0.322355	0.171677	-0.31518	-0.0287619	-0.242007	-0.339311	-0.0178908	-0.313154	0.21603	-0.225615	0.338348	-0.0469431	0.264348	0.10593
Setifer_R	Tenrecoidea	7.94276	2.07226	0.11685	0.152435	0.0979988	0.216364	-0.0147615	0.279145	-0.307739	0.181215	-0.320044	-0.13963	-0.29467	-0.257659	-0.0728551	-0.333954	0.251976	-0.301203	0.352072	0.0473348	0.191173	0.155953
Solenodon_R	Eulipotyphla	14.1409	2.64907	0.0983459	0.139788	0.0643717	0.190111	-0.0428647	0.274172	-0.259239	0.266806	-0.356727	-0.102074	-0.247859	-0.30282	-0.0324113	-0.371507	0.24229	-0.279044	0.31747	0.043311	0.216622	0.141257
Spilogale_L	Carnivora	11.2264	2.41827	0.0964281	0.0998528	0.0970298	0.166729	-0.108797	0.341708	-0.260258	0.263708	-0.32258	-0.0457653	-0.265244	-0.329971	0.00220955	-0.363903	0.26757	-0.238196	0.312673	-0.0053696	0.180969	0.111207
Tamias_R	Rodentia	7.21491	1.97615	0.123362	0.123124	0.0630153	0.231866	-0.110012	0.343906	-0.278323	0.180777	-0.337415	-0.115347	-0.27378	-0.255078	-0.0325981	-0.310198	0.265696	-0.250012	0.348013	-0.0563068	0.232043	0.10727
Tenrec_R	Tenrecoidea	13.1569	2.57695	0.117363	0.0863024	0.107109	0.180906	-0.11124	0.353172	-0.30213	0.186532	-0.328439	-0.0426588	-0.253443	-0.286974	-0.0248169	-0.335134	0.241096	-0.285443	0.328178	0.0372386	0.226323	0.106058
Thomomys_L	Rodentia	7.24542	1.98037	0.100101	0.124965	0.109574	0.1869	-0.118191	0.316783	-0.243763	0.205165	-0.310596	-0.0310713	-0.290067	-0.355904	-0.0641181	-0.331649	0.282676	-0.226765	0.353264	-0.0178685	0.181119	0.129444
Trichosurus_R	Diprotodontia	22.8665	3.12967	0.0747882	0.116791	0.0528872	0.168427	-0.0131513	0.3212	-0.325905	0.163339	-0.339884	-0.0225995	-0.276095	-0.275129	-0.0041563	-0.349464	0.267483	-0.2717	0.373451	0.00698259	0.190583	0.142152
Tupaia t._L	Scadentia	8.61374	2.15336	0.130437	0.130378	0.0916082	0.185391	-0.0680616	0.320971	-0.318224	0.257032	-0.322007	-0.0904732	-0.255596	-0.325528	0.0154543	-0.318671	0.211609	-0.2634	0.322519	-0.0224486	0.192261	0.12675
Viverricula_L	Carnivora	22.1649	3.09851	0.105468	0.0896934	0.116637	0.156358	-0.0904948	0.377777	-0.238006	0.255003	-0.31261	-0.158903	-0.290653	-0.329607	-0.0498488	-0.309403	0.231114	-0.246586	0.335947	0.0433411	0.192447	0.122326
